# Supplementary material for: Human, Nature, Dynamism: The Effects of Content and Movement Perception on Brain Activations during the Aesthetic Judgment of Representational Paintings
Source: Front Hum Neurosci. 2016 Jan 12;9:705. doi: 10.3389/fnhum.2015.00705 (PMC4709505; doi:10.3389/fnhum.2015.00705)
Supplement: Supplementary file 2 [file DataSheet1.XLSX]

## Sheet: ALL SUBJECTS
Subject	Block	Procedure	questionmark1.RESP	questionmark1.RT	StimNAME	StimType	questionmark1.RESP_corrected	Response_AJ_corrected_dicotomica
1	1	catch	{SHIFT}	1093	HD_HOP1700.bmp	HD	1	0
1	2	catch	2	450	ND_FRI1823.bmp	ND	3	4
1	3	sperimentale	NULL	NULL	ND_FRI1823.bmp	ND		4
1	4	catch	3	549	NS_FRI1829.bmp	NS	4	4
1	5	sperimentale	NULL	NULL	NS_BAL1915.bmp	NS		1
1	6	NULLJitter	NULL	NULL	?	?		5
1	7	sperimentale	NULL	NULL	NS_REN1882.bmp	NS		0
1	8	sperimentale	NULL	NULL	HS_MEN1760.bmp	HS		1
1	9	catch		0	HD_STE1665.bmp	HD		1
1	10	sperimentale	NULL	NULL	ND_GIG1890.bmp	ND		4
1	11	sperimentale	NULL	NULL	HS_GER1820.bmp	HS		4
1	12	sperimentale	NULL	NULL	NS_BAL1915.bmp	NS		1
1	13	catch	2	975	NS_FRI1824.bmp	NS	3	0
1	14	sperimentale	NULL	NULL	ND_HAC1779.bmp	ND		4
1	15	sperimentale	NULL	NULL	NS_FRI1808.bmp	NS		1
1	16	sperimentale	NULL	NULL	HS_PUG1600.bmp	HS		4
1	17	catch	3	1002	HS_GER1820.bmp	HS	4	4
1	18	catch	3	1036	ND_MIC1818.bmp	ND	4	4
1	19	sperimentale	NULL	NULL	HS_HES1828.bmp	HS		4
1	20	catch	2	963	NS_COR1822.bmp	NS	3	4
1	21	catch		0	HS_CAR1596.bmp	HS		1
1	22	NULLJitter	NULL	NULL	?	?		5
1	23	sperimentale	NULL	NULL	NS_FRI1824.bmp	NS		0
1	24	catch	1	623	NS_FRI1824.bmp	NS	2	0
1	25	sperimentale	NULL	NULL	HS_GER1820.bmp	HS		4
1	26	sperimentale	NULL	NULL	HD_FRI1827.bmp	HD		0
1	27	sperimentale	NULL	NULL	ND_MIC1818.bmp	ND		4
1	28	sperimentale	NULL	NULL	HD_CRE1707.bmp	HD		1
1	29	NULLJitter	NULL	NULL	?	?		5
1	30	sperimentale	NULL	NULL	HD_DOS1524.bmp	HD		0
1	31	sperimentale	NULL	NULL	HS_CAR1596.bmp	HS		1
1	32	catch	{SHIFT}	687	HS_MEN1760.bmp	HS	1	1
1	33	sperimentale	NULL	NULL	HD_CRE1707.bmp	HD		1
1	34	catch	{SHIFT}	860	NS_REN1882.bmp	NS	1	0
1	35	catch		0	HS_MAE1656.bmp	HS		4
1	36	sperimentale	NULL	NULL	ND_FRI1820.bmp	ND		1
1	37	catch	3	911	HS_HES1828.bmp	HS	4	4
1	38	sperimentale	NULL	NULL	NS_FRI1808.bmp	NS		1
1	39	sperimentale	NULL	NULL	HD_STE1665.bmp	HD		1
1	40	sperimentale	NULL	NULL	HD_HOP1700.bmp	HD		0
1	41	sperimentale	NULL	NULL	HD_MIL1848.bmp	HD		0
1	42	sperimentale	NULL	NULL	ND_HAC1779.bmp	ND		4
1	43	sperimentale	NULL	NULL	NS_FRI1829.bmp	NS		4
1	44	sperimentale	NULL	NULL	HD_STE1665.bmp	HD		1
1	45	catch	2	859	HD_HOP1700.bmp	HD	3	0
1	46	sperimentale	NULL	NULL	ND_FRI1821.bmp	ND		1
1	47	catch	1	1232	ND_FRI1820.bmp	ND	2	1
1	48	NULLJitter	NULL	NULL	?	?		5
1	49	sperimentale	NULL	NULL	NS_FRI1808.bmp	NS		1
1	50	NULLJitter	NULL	NULL	?	?		5
1	51	catch	1	1067	HD_CRE1707.bmp	HD	2	1
1	52	sperimentale	NULL	NULL	ND_GIG1890.bmp	ND		4
1	53	catch	1	1129	ND_FRI1821.bmp	ND	2	1
1	54	catch	3	676	ND_HAC1779.bmp	ND	4	4
1	55	sperimentale	NULL	NULL	HS_CAR1596.bmp	HS		1
1	56	catch	2	1112	HD_FRI1827.bmp	HD	3	0
1	57	sperimentale	NULL	NULL	NS_FRI1824.bmp	NS		0
1	58	sperimentale	NULL	NULL	HS_HES1828.bmp	HS		4
1	59	catch		0	HD_DOS1524.bmp	HD		0
1	60	sperimentale	NULL	NULL	HS_MEN1760.bmp	HS		1
1	61	sperimentale	NULL	NULL	HD_DOS1524.bmp	HD		0
1	62	catch	{SHIFT}	840	NS_FRI1808.bmp	NS	1	1
1	63	sperimentale	NULL	NULL	NS_REN1882.bmp	NS		0
1	64	sperimentale	NULL	NULL	ND_FRI1820.bmp	ND		1
1	65	sperimentale	NULL	NULL	NS_FRI1829.bmp	NS		4
1	66	catch	1	721	HS_MEN1760.bmp	HS	2	1
1	67	sperimentale	NULL	NULL	ND_FRI1821.bmp	ND		1
1	68	sperimentale	NULL	NULL	HS_PUG1600.bmp	HS		4
1	69	sperimentale	NULL	NULL	HD_MIL1848.bmp	HD		0
1	70	sperimentale	NULL	NULL	NS_FRI1824.bmp	NS		0
1	71	catch	2	674	NS_REN1882.bmp	NS	3	0
1	72	sperimentale	NULL	NULL	ND_MIC1818.bmp	ND		4
1	73	NULLJitter	NULL	NULL	?	?		5
1	74	catch	1	1200	NS_BAL1915.bmp	NS	2	1
1	75	sperimentale	NULL	NULL	HD_HOP1700.bmp	HD		0
1	76	sperimentale	NULL	NULL	HS_HES1828.bmp	HS		4
1	77	sperimentale	NULL	NULL	ND_GIG1890.bmp	ND		4
1	78	sperimentale	NULL	NULL	NS_COR1822.bmp	NS		4
1	79	catch	1	489	HS_CAR1596.bmp	HS	2	1
1	80	sperimentale	NULL	NULL	ND_FRI1821.bmp	ND		1
1	81	sperimentale	NULL	NULL	HS_MEN1760.bmp	HS		1
1	82	sperimentale	NULL	NULL	HD_DOS1524.bmp	HD		0
1	83	sperimentale	NULL	NULL	HD_FRI1827.bmp	HD		0
1	84	sperimentale	NULL	NULL	HS_MAE1656.bmp	HS		4
1	85	catch		0	HS_GER1820.bmp	HS		4
1	86	NULLJitter	NULL	NULL	?	?		5
1	87	sperimentale	NULL	NULL	HS_GER1820.bmp	HS		4
1	88	catch	2	1145	ND_GIG1890.bmp	ND	3	4
1	89	NULLJitter	NULL	NULL	?	?		5
1	90	sperimentale	NULL	NULL	ND_FRI1820.bmp	ND		1
1	91	sperimentale	NULL	NULL	HD_HOP1700.bmp	HD		0
1	92	catch	{SHIFT}	780	ND_FRI1820.bmp	ND	1	1
1	93	catch	1	1225	HD_MIL1848.bmp	HD	2	0
1	94	sperimentale	NULL	NULL	HD_STE1665.bmp	HD		1
1	95	catch		0	HD_DOS1524.bmp	HD		0
1	96	sperimentale	NULL	NULL	HS_CAR1596.bmp	HS		1
1	97	sperimentale	NULL	NULL	NS_COR1822.bmp	NS		4
1	98	catch	{SHIFT}	709	HD_STE1665.bmp	HD	1	1
1	99	NULLJitter	NULL	NULL	?	?		5
1	100	catch	3	1047	HS_PUG1600.bmp	HS	4	4
1	101	catch		0	NS_BAL1915.bmp	NS		1
1	102	sperimentale	NULL	NULL	HS_MAE1656.bmp	HS		4
1	103	sperimentale	NULL	NULL	NS_FRI1829.bmp	NS		4
1	104	sperimentale	NULL	NULL	HS_PUG1600.bmp	HS		4
1	105	catch	3	608	ND_GIG1890.bmp	ND	4	4
1	106	NULLJitter	NULL	NULL	?	?		5
1	107	catch	3	1066	ND_MIC1818.bmp	ND	4	4
1	108	catch	1	1105	NS_FRI1808.bmp	NS	2	1
1	109	sperimentale	NULL	NULL	HD_FRI1827.bmp	HD		0
1	110	sperimentale	NULL	NULL	HD_MIL1848.bmp	HD		0
1	111	catch	2	721	HS_MAE1656.bmp	HS	3	4
1	112	sperimentale	NULL	NULL	HD_CRE1707.bmp	HD		1
1	113	catch		0	ND_HAC1779.bmp	ND		4
1	114	catch	3	974	HS_PUG1600.bmp	HS	4	4
1	115	sperimentale	NULL	NULL	NS_REN1882.bmp	NS		0
1	116	sperimentale	NULL	NULL	NS_BAL1915.bmp	NS		1
1	117	sperimentale	NULL	NULL	NS_COR1822.bmp	NS		4
1	118	sperimentale	NULL	NULL	ND_MIC1818.bmp	ND		4
1	119	catch	3	1049	NS_COR1822.bmp	NS	4	4
1	120	catch	3	934	ND_FRI1823.bmp	ND	4	4
1	121	NULLJitter	NULL	NULL	?	?		5
1	122	catch	2	704	HD_MIL1848.bmp	HD	3	0
1	123	catch	1	624	HD_FRI1827.bmp	HD	2	0
1	124	catch	1	1225	ND_FRI1821.bmp	ND	2	1
1	125	sperimentale	NULL	NULL	ND_HAC1779.bmp	ND		4
1	126	catch		0	HS_HES1828.bmp	HS		4
1	127	NULLJitter	NULL	NULL	?	?		5
1	128	sperimentale	NULL	NULL	ND_FRI1823.bmp	ND		4
1	129	catch	3	695	NS_FRI1829.bmp	NS	4	4
1	130	sperimentale	NULL	NULL	ND_FRI1823.bmp	ND		4
1	131	sperimentale	NULL	NULL	HS_MAE1656.bmp	HS		4
3	1	sperimentale	NULL	NULL	ND_FRI1820.bmp	ND		4
3	2	sperimentale	NULL	NULL	ND_FRI1820.bmp	ND		4
3	3	catch	1	1093	HS_HES1828.bmp	HS	2	1
3	4	sperimentale	NULL	NULL	NS_BAL1915.bmp	NS		0
3	5	catch	{SHIFT}	777	HS_MEN1760.bmp	HS	1	1
3	6	catch	2	1102	HD_DOS1524.bmp	HD	3	0
3	7	sperimentale	NULL	NULL	HD_STE1665.bmp	HD		1
3	8	NULLJitter	NULL	NULL	?	?		5
3	9	sperimentale	NULL	NULL	HD_CRE1707.bmp	HD		1
3	10	catch	2	613	NS_FRI1829.bmp	NS	3	4
3	11	sperimentale	NULL	NULL	NS_FRI1808.bmp	NS		4
3	12	NULLJitter	NULL	NULL	?	?		5
3	13	catch	3	465	ND_FRI1821.bmp	ND	4	4
3	14	sperimentale	NULL	NULL	HD_DOS1524.bmp	HD		0
3	15	sperimentale	NULL	NULL	NS_FRI1829.bmp	NS		4
3	16	catch	{SHIFT}	480	HD_HOP1700.bmp	HD	1	1
3	17	catch	3	574	HD_MIL1848.bmp	HD	4	0
3	18	sperimentale	NULL	NULL	NS_FRI1829.bmp	NS		4
3	19	sperimentale	NULL	NULL	HS_MEN1760.bmp	HS		1
3	20	sperimentale	NULL	NULL	NS_COR1822.bmp	NS		4
3	21	sperimentale	NULL	NULL	NS_BAL1915.bmp	NS		0
3	22	sperimentale	NULL	NULL	HD_DOS1524.bmp	HD		0
3	23	catch	3	430	ND_MIC1818.bmp	ND	4	4
3	24	NULLJitter	NULL	NULL	?	?		5
3	25	catch	2	960	HS_PUG1600.bmp	HS	3	4
3	26	sperimentale	NULL	NULL	HD_MIL1848.bmp	HD		0
3	27	catch	1	826	HS_MEN1760.bmp	HS	2	1
3	28	catch	2	465	ND_HAC1779.bmp	ND	3	4
3	29	sperimentale	NULL	NULL	ND_MIC1818.bmp	ND		4
3	30	sperimentale	NULL	NULL	HS_MAE1656.bmp	HS		4
3	31	sperimentale	NULL	NULL	HS_PUG1600.bmp	HS		4
3	32	NULLJitter	NULL	NULL	?	?		5
3	33	sperimentale	NULL	NULL	HD_STE1665.bmp	HD		1
3	34	sperimentale	NULL	NULL	HD_HOP1700.bmp	HD		1
3	35	catch	{SHIFT}	437	HD_FRI1827.bmp	HD	1	1
3	36	sperimentale	NULL	NULL	NS_FRI1808.bmp	NS		4
3	37	sperimentale	NULL	NULL	NS_BAL1915.bmp	NS		0
3	38	sperimentale	NULL	NULL	ND_FRI1823.bmp	ND		4
3	39	catch	2	680	NS_BAL1915.bmp	NS	3	0
3	40	catch	{SHIFT}	1293	HD_CRE1707.bmp	HD	1	1
3	41	sperimentale	NULL	NULL	ND_FRI1823.bmp	ND		4
3	42	sperimentale	NULL	NULL	ND_HAC1779.bmp	ND		4
3	43	sperimentale	NULL	NULL	HS_HES1828.bmp	HS		1
3	44	sperimentale	NULL	NULL	NS_COR1822.bmp	NS		4
3	45	NULLJitter	NULL	NULL	?	?		5
3	46	catch	3	1148	ND_MIC1818.bmp	ND	4	4
3	47	catch	{SHIFT}	749	HD_HOP1700.bmp	HD	1	1
3	48	catch	3	1326	NS_COR1822.bmp	NS	4	4
3	49	sperimentale	NULL	NULL	ND_MIC1818.bmp	ND		4
3	50	catch	1	496	NS_REN1882.bmp	NS	2	0
3	51	catch	1	1008	HS_GER1820.bmp	HS	2	1
3	52	sperimentale	NULL	NULL	ND_FRI1823.bmp	ND		4
3	53	catch		0	NS_COR1822.bmp	NS		4
3	54	sperimentale	NULL	NULL	HD_DOS1524.bmp	HD		0
3	55	sperimentale	NULL	NULL	HS_MAE1656.bmp	HS		4
3	56	catch	{SHIFT}	982	HD_STE1665.bmp	HD	1	1
3	57	sperimentale	NULL	NULL	NS_FRI1808.bmp	NS		4
3	58	sperimentale	NULL	NULL	NS_FRI1824.bmp	NS		4
3	59	sperimentale	NULL	NULL	HD_HOP1700.bmp	HD		1
3	60	catch	3	675	ND_FRI1823.bmp	ND	4	4
3	61	catch	1	543	NS_BAL1915.bmp	NS	2	0
3	62	sperimentale	NULL	NULL	ND_MIC1818.bmp	ND		4
3	63	catch	{SHIFT}	483	HD_FRI1827.bmp	HD	1	1
3	64	catch	{SHIFT}	1010	HS_GER1820.bmp	HS	1	1
3	65	NULLJitter	NULL	NULL	?	?		5
3	66	sperimentale	NULL	NULL	ND_FRI1821.bmp	ND		4
3	67	sperimentale	NULL	NULL	HS_CAR1596.bmp	HS		0
3	68	catch	1	1096	HD_MIL1848.bmp	HD	2	0
3	69	sperimentale	NULL	NULL	ND_FRI1820.bmp	ND		4
3	70	sperimentale	NULL	NULL	HS_PUG1600.bmp	HS		4
3	71	catch	3	1010	ND_GIG1890.bmp	ND	4	4
3	72	sperimentale	NULL	NULL	ND_FRI1821.bmp	ND		4
3	73	catch	2	1098	ND_FRI1820.bmp	ND	3	4
3	74	catch	2	925	HS_MAE1656.bmp	HS	3	4
3	75	sperimentale	NULL	NULL	NS_COR1822.bmp	NS		4
3	76	catch	2	484	HS_MAE1656.bmp	HS	3	4
3	77	sperimentale	NULL	NULL	HD_CRE1707.bmp	HD		1
3	78	catch	3	1005	NS_FRI1824.bmp	NS	4	4
3	79	catch	{SHIFT}	1446	HS_HES1828.bmp	HS	1	1
3	80	catch		0	ND_HAC1779.bmp	ND		4
3	81	NULLJitter	NULL	NULL	?	?		5
3	82	sperimentale	NULL	NULL	HS_MEN1760.bmp	HS		1
3	83	catch	1	358	HS_CAR1596.bmp	HS	2	0
3	84	NULLJitter	NULL	NULL	?	?		5
3	85	catch	2	1456	ND_FRI1820.bmp	ND	3	4
3	86	NULLJitter	NULL	NULL	?	?		5
3	87	sperimentale	NULL	NULL	ND_GIG1890.bmp	ND		4
3	88	catch	2	1606	NS_FRI1808.bmp	NS	3	4
3	89	sperimentale	NULL	NULL	HS_MEN1760.bmp	HS		1
3	90	catch	3	945	NS_FRI1829.bmp	NS	4	4
3	91	sperimentale	NULL	NULL	HD_FRI1827.bmp	HD		1
3	92	sperimentale	NULL	NULL	ND_HAC1779.bmp	ND		4
3	93	catch	3	750	ND_FRI1823.bmp	ND	4	4
3	94	sperimentale	NULL	NULL	HS_MAE1656.bmp	HS		4
3	95	sperimentale	NULL	NULL	HD_FRI1827.bmp	HD		1
3	96	sperimentale	NULL	NULL	HS_GER1820.bmp	HS		1
3	97	sperimentale	NULL	NULL	NS_REN1882.bmp	NS		0
3	98	sperimentale	NULL	NULL	ND_FRI1821.bmp	ND		4
3	99	sperimentale	NULL	NULL	NS_FRI1824.bmp	NS		4
3	100	catch	2	484	ND_FRI1821.bmp	ND	3	4
3	101	sperimentale	NULL	NULL	HD_FRI1827.bmp	HD		1
3	102	sperimentale	NULL	NULL	HS_HES1828.bmp	HS		1
3	103	sperimentale	NULL	NULL	HS_GER1820.bmp	HS		1
3	104	sperimentale	NULL	NULL	ND_HAC1779.bmp	ND		4
3	105	sperimentale	NULL	NULL	HD_CRE1707.bmp	HD		1
3	106	NULLJitter	NULL	NULL	?	?		5
3	107	sperimentale	NULL	NULL	HS_CAR1596.bmp	HS		0
3	108	catch	2	434	NS_REN1882.bmp	NS	3	0
3	109	sperimentale	NULL	NULL	ND_GIG1890.bmp	ND		4
3	110	sperimentale	NULL	NULL	HS_GER1820.bmp	HS		1
3	111	sperimentale	NULL	NULL	HS_PUG1600.bmp	HS		4
3	112	sperimentale	NULL	NULL	HD_MIL1848.bmp	HD		0
3	113	sperimentale	NULL	NULL	NS_FRI1824.bmp	NS		4
3	114	catch	{SHIFT}	1217	HD_STE1665.bmp	HD	1	1
3	115	catch	2	464	HS_CAR1596.bmp	HS	3	0
3	116	catch	3	999	ND_GIG1890.bmp	ND	4	4
3	117	catch	{SHIFT}	908	HD_CRE1707.bmp	HD	1	1
3	118	sperimentale	NULL	NULL	ND_GIG1890.bmp	ND		4
3	119	catch	1	1240	HD_DOS1524.bmp	HD	2	0
3	120	sperimentale	NULL	NULL	HD_MIL1848.bmp	HD		0
3	121	sperimentale	NULL	NULL	HS_HES1828.bmp	HS		1
3	122	sperimentale	NULL	NULL	NS_REN1882.bmp	NS		0
3	123	NULLJitter	NULL	NULL	?	?		5
3	124	catch	2	1234	NS_FRI1824.bmp	NS	3	4
3	125	catch	2	1283	NS_FRI1808.bmp	NS	3	4
3	126	sperimentale	NULL	NULL	HD_HOP1700.bmp	HD		1
3	127	catch	2	691	HS_PUG1600.bmp	HS	3	4
3	128	sperimentale	NULL	NULL	HS_CAR1596.bmp	HS		0
3	129	sperimentale	NULL	NULL	NS_FRI1829.bmp	NS		4
3	130	NULLJitter	NULL	NULL	?	?		5
3	131	sperimentale	NULL	NULL	HD_STE1665.bmp	HD		1
3	132	sperimentale	NULL	NULL	NS_REN1882.bmp	NS		0
4	1	sperimentale	NULL	NULL	NS_FRI1808.bmp	NS		4
4	2	sperimentale	NULL	NULL	NS_FRI1829.bmp	NS		1
4	3	catch		0	HS_MEN1760.bmp	HS		1
4	4	catch	3	1534	HD_MIL1848.bmp	HD	4	0
4	5	sperimentale	NULL	NULL	HS_CAR1596.bmp	HS		4
4	6	sperimentale	NULL	NULL	NS_BAL1915.bmp	NS		4
4	7	sperimentale	NULL	NULL	HD_CRE1707.bmp	HD		1
4	8	catch	{SHIFT}	1601	HS_PUG1600.bmp	HS	1	1
4	9	catch		0	HS_GER1820.bmp	HS		1
4	10	sperimentale	NULL	NULL	HS_PUG1600.bmp	HS		1
4	11	NULLJitter	NULL	NULL	?	?		5
4	12	sperimentale	NULL	NULL	ND_GIG1890.bmp	ND		1
4	13	catch	2	1306	NS_COR1822.bmp	NS	3	0
4	14	catch	2	717	NS_FRI1824.bmp	NS	3	4
4	15	sperimentale	NULL	NULL	HS_HES1828.bmp	HS		1
4	16	sperimentale	NULL	NULL	HD_DOS1524.bmp	HD		0
4	17	sperimentale	NULL	NULL	HS_PUG1600.bmp	HS		1
4	18	catch	{SHIFT}	1084	ND_FRI1823.bmp	ND	1	1
4	19	catch	1	698	NS_FRI1829.bmp	NS	2	1
4	20	sperimentale	NULL	NULL	ND_FRI1823.bmp	ND		1
4	21	sperimentale	NULL	NULL	HS_MAE1656.bmp	HS		0
4	22	sperimentale	NULL	NULL	HS_MAE1656.bmp	HS		0
4	23	sperimentale	NULL	NULL	HD_HOP1700.bmp	HD		1
4	24	catch	2	769	ND_FRI1820.bmp	ND	3	4
4	25	sperimentale	NULL	NULL	ND_FRI1820.bmp	ND		4
4	26	sperimentale	NULL	NULL	HD_DOS1524.bmp	HD		0
4	27	catch	2	786	NS_FRI1824.bmp	NS	3	4
4	28	NULLJitter	NULL	NULL	?	?		5
4	29	catch	2	615	HS_MAE1656.bmp	HS	3	0
4	30	sperimentale	NULL	NULL	HS_MEN1760.bmp	HS		1
4	31	sperimentale	NULL	NULL	NS_FRI1808.bmp	NS		4
4	32	NULLJitter	NULL	NULL	?	?		5
4	33	catch	1	520	NS_FRI1829.bmp	NS	2	1
4	34	catch	2	751	NS_FRI1808.bmp	NS	3	4
4	35	catch	2	783	HD_FRI1827.bmp	HD	3	4
4	36	sperimentale	NULL	NULL	ND_HAC1779.bmp	ND		4
4	37	NULLJitter	NULL	NULL	?	?		5
4	38	NULLJitter	NULL	NULL	?	?		5
4	39	sperimentale	NULL	NULL	HS_MEN1760.bmp	HS		1
4	40	catch	2	1194	HD_FRI1827.bmp	HD	3	4
4	41	sperimentale	NULL	NULL	HS_HES1828.bmp	HS		1
4	42	sperimentale	NULL	NULL	HS_MEN1760.bmp	HS		1
4	43	catch	3	909	ND_MIC1818.bmp	ND	4	4
4	44	sperimentale	NULL	NULL	NS_FRI1824.bmp	NS		4
4	45	catch	{SHIFT}	609	HD_CRE1707.bmp	HD	1	1
4	46	catch	3	792	ND_HAC1779.bmp	ND	4	4
4	47	sperimentale	NULL	NULL	NS_REN1882.bmp	NS		4
4	48	sperimentale	NULL	NULL	HD_HOP1700.bmp	HD		1
4	49	sperimentale	NULL	NULL	HD_HOP1700.bmp	HD		1
4	50	catch	{SHIFT}	721	HD_HOP1700.bmp	HD	1	1
4	51	sperimentale	NULL	NULL	ND_FRI1820.bmp	ND		4
4	52	catch	{SHIFT}	720	HD_HOP1700.bmp	HD	1	1
4	53	catch	2	546	HS_CAR1596.bmp	HS	3	4
4	54	NULLJitter	NULL	NULL	?	?		5
4	55	sperimentale	NULL	NULL	HD_STE1665.bmp	HD		1
4	56	sperimentale	NULL	NULL	HD_CRE1707.bmp	HD		1
4	57	catch	2	613	ND_FRI1821.bmp	ND	3	4
4	58	sperimentale	NULL	NULL	NS_FRI1824.bmp	NS		4
4	59	NULLJitter	NULL	NULL	?	?		5
4	60	catch	1	805	HS_MAE1656.bmp	HS	2	0
4	61	sperimentale	NULL	NULL	NS_COR1822.bmp	NS		0
4	62	sperimentale	NULL	NULL	HS_MAE1656.bmp	HS		0
4	63	sperimentale	NULL	NULL	HD_FRI1827.bmp	HD		4
4	64	catch	2	592	HS_CAR1596.bmp	HS	3	4
4	65	catch	1	551	HS_HES1828.bmp	HS	2	1
4	66	catch	{SHIFT}	854	HS_GER1820.bmp	HS	1	1
4	67	catch	3	737	NS_BAL1915.bmp	NS	4	4
4	68	sperimentale	NULL	NULL	HS_GER1820.bmp	HS		1
4	69	catch	{SHIFT}	640	HS_PUG1600.bmp	HS	1	1
4	70	catch	3	521	ND_HAC1779.bmp	ND	4	4
4	71	sperimentale	NULL	NULL	HD_MIL1848.bmp	HD		0
4	72	sperimentale	NULL	NULL	ND_FRI1821.bmp	ND		4
4	73	catch	3	503	ND_FRI1820.bmp	ND	4	4
4	74	sperimentale	NULL	NULL	NS_BAL1915.bmp	NS		4
4	75	sperimentale	NULL	NULL	NS_FRI1829.bmp	NS		1
4	76	catch	3	534	NS_BAL1915.bmp	NS	4	4
4	77	sperimentale	NULL	NULL	HD_MIL1848.bmp	HD		0
4	78	sperimentale	NULL	NULL	ND_MIC1818.bmp	ND		4
4	79	sperimentale	NULL	NULL	HS_PUG1600.bmp	HS		1
4	80	catch	2	1344	NS_REN1882.bmp	NS	3	4
4	81	sperimentale	NULL	NULL	ND_GIG1890.bmp	ND		1
4	82	catch	1	507	HD_STE1665.bmp	HD	2	1
4	83	sperimentale	NULL	NULL	NS_COR1822.bmp	NS		0
4	84	sperimentale	NULL	NULL	HD_MIL1848.bmp	HD		0
4	85	sperimentale	NULL	NULL	ND_FRI1821.bmp	ND		4
4	86	sperimentale	NULL	NULL	NS_REN1882.bmp	NS		4
4	87	sperimentale	NULL	NULL	HD_DOS1524.bmp	HD		0
4	88	catch	1	527	ND_FRI1823.bmp	ND	2	1
4	89	sperimentale	NULL	NULL	NS_COR1822.bmp	NS		0
4	90	catch	2	1165	HD_DOS1524.bmp	HD	3	0
4	91	sperimentale	NULL	NULL	ND_HAC1779.bmp	ND		4
4	92	NULLJitter	NULL	NULL	?	?		5
4	93	sperimentale	NULL	NULL	ND_FRI1820.bmp	ND		4
4	94	catch	{SHIFT}	753	HD_MIL1848.bmp	HD	1	0
4	95	catch	1	749	ND_GIG1890.bmp	ND	2	1
4	96	sperimentale	NULL	NULL	ND_FRI1821.bmp	ND		4
4	97	NULLJitter	NULL	NULL	?	?		5
4	98	sperimentale	NULL	NULL	HS_CAR1596.bmp	HS		4
4	99	sperimentale	NULL	NULL	HD_STE1665.bmp	HD		1
4	100	catch	3	462	ND_MIC1818.bmp	ND	4	4
4	101	sperimentale	NULL	NULL	ND_GIG1890.bmp	ND		1
4	102	sperimentale	NULL	NULL	HS_CAR1596.bmp	HS		4
4	103	catch	{SHIFT}	904	HD_CRE1707.bmp	HD	1	1
4	104	sperimentale	NULL	NULL	ND_FRI1823.bmp	ND		1
4	105	catch	{SHIFT}	517	HS_MEN1760.bmp	HS	1	1
4	106	NULLJitter	NULL	NULL	?	?		5
4	107	sperimentale	NULL	NULL	HS_HES1828.bmp	HS		1
4	108	NULLJitter	NULL	NULL	?	?		5
4	109	catch	1	457	HD_STE1665.bmp	HD	2	1
4	110	NULLJitter	NULL	NULL	?	?		5
4	111	catch	1	775	NS_COR1822.bmp	NS	2	0
4	112	catch	1	573	HD_DOS1524.bmp	HD	2	0
4	113	sperimentale	NULL	NULL	HD_STE1665.bmp	HD		1
4	114	catch	2	385	ND_FRI1821.bmp	ND	3	4
4	115	sperimentale	NULL	NULL	HD_FRI1827.bmp	HD		4
4	116	catch	1	552	ND_GIG1890.bmp	ND	2	1
4	117	sperimentale	NULL	NULL	HS_GER1820.bmp	HS		1
4	118	sperimentale	NULL	NULL	ND_MIC1818.bmp	ND		4
4	119	catch	3	660	NS_FRI1808.bmp	NS	4	4
4	120	sperimentale	NULL	NULL	HS_GER1820.bmp	HS		1
4	121	sperimentale	NULL	NULL	ND_FRI1823.bmp	ND		1
4	122	sperimentale	NULL	NULL	HD_CRE1707.bmp	HD		1
4	123	sperimentale	NULL	NULL	NS_FRI1824.bmp	NS		4
4	124	sperimentale	NULL	NULL	ND_HAC1779.bmp	ND		4
4	125	sperimentale	NULL	NULL	NS_FRI1829.bmp	NS		1
4	126	sperimentale	NULL	NULL	NS_FRI1808.bmp	NS		4
4	127	sperimentale	NULL	NULL	NS_BAL1915.bmp	NS		4
4	128	sperimentale	NULL	NULL	NS_REN1882.bmp	NS		4
4	129	catch	1	444	HS_HES1828.bmp	HS	2	1
4	130	sperimentale	NULL	NULL	HD_FRI1827.bmp	HD		4
4	131	catch	3	644	NS_REN1882.bmp	NS	4	4
4	132	sperimentale	NULL	NULL	ND_MIC1818.bmp	ND		4
5	1	sperimentale	NULL	NULL	ND_FRI1821.bmp	ND		4
5	2	sperimentale	NULL	NULL	NS_BAL1915.bmp	NS		4
5	3	sperimentale	NULL	NULL	HS_GER1820.bmp	HS		0
5	4	sperimentale	NULL	NULL	ND_GIG1890.bmp	ND		1
5	5	NULLJitter	NULL	NULL	?	?		5
5	6	NULLJitter	NULL	NULL	?	?		5
5	7	sperimentale	NULL	NULL	HD_FRI1827.bmp	HD		4
5	8	sperimentale	NULL	NULL	HS_CAR1596.bmp	HS		4
5	9	sperimentale	NULL	NULL	HD_DOS1524.bmp	HD		0
5	10	catch		0	NS_COR1822.bmp	NS		1
5	11	sperimentale	NULL	NULL	HS_PUG1600.bmp	HS		4
5	12	sperimentale	NULL	NULL	ND_GIG1890.bmp	ND		1
5	13	sperimentale	NULL	NULL	HD_FRI1827.bmp	HD		4
5	14	catch		0	HD_FRI1827.bmp	HD		4
5	15	sperimentale	NULL	NULL	HS_MAE1656.bmp	HS		4
5	16	catch		0	ND_FRI1821.bmp	ND		4
5	17	sperimentale	NULL	NULL	NS_REN1882.bmp	NS		4
5	18	sperimentale	NULL	NULL	HD_MIL1848.bmp	HD		4
5	19	sperimentale	NULL	NULL	ND_FRI1820.bmp	ND		1
5	20	sperimentale	NULL	NULL	HD_FRI1827.bmp	HD		4
5	21	sperimentale	NULL	NULL	HS_PUG1600.bmp	HS		4
5	22	catch	1	832	ND_FRI1823.bmp	ND	2	1
5	23	catch		0	ND_MIC1818.bmp	ND		0
5	24	NULLJitter	NULL	NULL	?	?		5
5	25	catch	2	1401	HD_MIL1848.bmp	HD	3	4
5	26	catch	3	1219	HD_CRE1707.bmp	HD	4	4
5	27	sperimentale	NULL	NULL	HS_GER1820.bmp	HS		0
5	28	sperimentale	NULL	NULL	HD_STE1665.bmp	HD		4
5	29	sperimentale	NULL	NULL	HS_HES1828.bmp	HS		1
5	30	sperimentale	NULL	NULL	HD_MIL1848.bmp	HD		4
5	31	catch		0	HD_STE1665.bmp	HD		4
5	32	sperimentale	NULL	NULL	HD_HOP1700.bmp	HD		4
5	33	sperimentale	NULL	NULL	ND_FRI1820.bmp	ND		1
5	34	catch	{SHIFT}	1694	HS_MEN1760.bmp	HS	1	1
5	35	sperimentale	NULL	NULL	HD_CRE1707.bmp	HD		4
5	36	catch		0	HS_PUG1600.bmp	HS		4
5	37	sperimentale	NULL	NULL	NS_BAL1915.bmp	NS		4
5	38	sperimentale	NULL	NULL	HD_DOS1524.bmp	HD		0
5	39	sperimentale	NULL	NULL	NS_FRI1824.bmp	NS		0
5	40	sperimentale	NULL	NULL	NS_FRI1829.bmp	NS		1
5	41	NULLJitter	NULL	NULL	?	?		5
5	42	catch	1	1369	ND_GIG1890.bmp	ND	2	1
5	43	sperimentale	NULL	NULL	ND_FRI1821.bmp	ND		4
5	44	catch	2	815	ND_FRI1821.bmp	ND	3	4
5	45	sperimentale	NULL	NULL	HS_MEN1760.bmp	HS		1
5	46	sperimentale	NULL	NULL	NS_BAL1915.bmp	NS		4
5	47	catch		0	NS_FRI1808.bmp	NS		1
5	48	catch	2	1141	NS_FRI1824.bmp	NS	3	0
5	49	sperimentale	NULL	NULL	HD_HOP1700.bmp	HD		4
5	50	NULLJitter	NULL	NULL	?	?		5
5	51	catch		0	HS_CAR1596.bmp	HS		4
5	52	NULLJitter	NULL	NULL	?	?		5
5	53	catch	1	565	ND_FRI1823.bmp	ND	2	1
5	54	sperimentale	NULL	NULL	NS_FRI1829.bmp	NS		1
5	55	sperimentale	NULL	NULL	ND_HAC1779.bmp	ND		1
5	56	sperimentale	NULL	NULL	HD_HOP1700.bmp	HD		4
5	57	NULLJitter	NULL	NULL	?	?		5
5	58	catch	{SHIFT}	912	NS_FRI1829.bmp	NS	1	1
5	59	sperimentale	NULL	NULL	HD_DOS1524.bmp	HD		0
5	60	sperimentale	NULL	NULL	ND_HAC1779.bmp	ND		1
5	61	catch	3	789	HD_HOP1700.bmp	HD	4	4
5	62	sperimentale	NULL	NULL	HS_MEN1760.bmp	HS		1
5	63	catch	1	1175	NS_COR1822.bmp	NS	2	1
5	64	sperimentale	NULL	NULL	HD_STE1665.bmp	HD		4
5	65	sperimentale	NULL	NULL	HS_MAE1656.bmp	HS		4
5	66	sperimentale	NULL	NULL	ND_FRI1821.bmp	ND		4
5	67	catch		0	HD_DOS1524.bmp	HD		0
5	68	catch	3	1164	HS_PUG1600.bmp	HS	4	4
5	69	sperimentale	NULL	NULL	NS_COR1822.bmp	NS		1
5	70	catch	3	884	HD_CRE1707.bmp	HD	4	4
5	71	sperimentale	NULL	NULL	HS_GER1820.bmp	HS		0
5	72	sperimentale	NULL	NULL	NS_FRI1829.bmp	NS		1
5	73	catch		0	ND_GIG1890.bmp	ND		1
5	74	sperimentale	NULL	NULL	ND_FRI1823.bmp	ND		1
5	75	sperimentale	NULL	NULL	NS_REN1882.bmp	NS		4
5	76	NULLJitter	NULL	NULL	?	?		5
5	77	catch	2	1369	HS_CAR1596.bmp	HS	3	4
5	78	catch	1	682	ND_HAC1779.bmp	ND	2	1
5	79	catch	3	431	NS_BAL1915.bmp	NS	4	4
5	80	catch	2	569	HD_STE1665.bmp	HD	3	4
5	81	sperimentale	NULL	NULL	NS_FRI1808.bmp	NS		1
5	82	sperimentale	NULL	NULL	ND_FRI1823.bmp	ND		1
5	83	sperimentale	NULL	NULL	NS_REN1882.bmp	NS		4
5	84	sperimentale	NULL	NULL	ND_MIC1818.bmp	ND		0
5	85	sperimentale	NULL	NULL	HD_STE1665.bmp	HD		4
5	86	catch		0	HS_GER1820.bmp	HS		0
5	87	sperimentale	NULL	NULL	ND_MIC1818.bmp	ND		0
5	88	sperimentale	NULL	NULL	HS_CAR1596.bmp	HS		4
5	89	sperimentale	NULL	NULL	NS_COR1822.bmp	NS		1
5	90	catch	2	799	HD_MIL1848.bmp	HD	3	4
5	91	sperimentale	NULL	NULL	HS_HES1828.bmp	HS		1
5	92	catch	3	875	HD_HOP1700.bmp	HD	4	4
5	93	catch	3	446	HS_MAE1656.bmp	HS	4	4
5	94	catch	{SHIFT}	513	HS_MEN1760.bmp	HS	1	1
5	95	sperimentale	NULL	NULL	NS_FRI1824.bmp	NS		0
5	96	sperimentale	NULL	NULL	HS_MEN1760.bmp	HS		1
5	97	sperimentale	NULL	NULL	NS_FRI1808.bmp	NS		1
5	98	sperimentale	NULL	NULL	NS_FRI1824.bmp	NS		0
5	99	NULLJitter	NULL	NULL	?	?		5
5	100	sperimentale	NULL	NULL	HD_CRE1707.bmp	HD		4
5	101	sperimentale	NULL	NULL	HS_HES1828.bmp	HS		1
5	102	catch	1	1592	HS_HES1828.bmp	HS	2	1
5	103	sperimentale	NULL	NULL	HD_MIL1848.bmp	HD		4
5	104	sperimentale	NULL	NULL	HS_MAE1656.bmp	HS		4
5	105	NULLJitter	NULL	NULL	?	?		5
5	106	sperimentale	NULL	NULL	HD_CRE1707.bmp	HD		4
5	107	NULLJitter	NULL	NULL	?	?		5
5	108	catch	3	836	NS_REN1882.bmp	NS	4	4
5	109	catch		0	ND_MIC1818.bmp	ND		0
5	110	catch	3	983	NS_REN1882.bmp	NS	4	4
5	111	sperimentale	NULL	NULL	ND_HAC1779.bmp	ND		1
5	112	catch	{SHIFT}	1341	ND_FRI1820.bmp	ND	1	1
5	113	catch	{SHIFT}	1662	NS_FRI1824.bmp	NS	1	0
5	114	catch	{SHIFT}	706	NS_FRI1829.bmp	NS	1	1
5	115	catch	{SHIFT}	425	ND_FRI1820.bmp	ND	1	1
5	116	sperimentale	NULL	NULL	ND_MIC1818.bmp	ND		0
5	117	sperimentale	NULL	NULL	ND_FRI1823.bmp	ND		1
5	118	sperimentale	NULL	NULL	ND_GIG1890.bmp	ND		1
5	119	catch		0	HD_DOS1524.bmp	HD		0
5	120	catch	3	427	HS_MAE1656.bmp	HS	4	4
5	121	sperimentale	NULL	NULL	HS_CAR1596.bmp	HS		4
5	122	sperimentale	NULL	NULL	NS_COR1822.bmp	NS		1
5	123	catch	{SHIFT}	674	ND_HAC1779.bmp	ND	1	1
5	124	NULLJitter	NULL	NULL	?	?		5
5	125	catch	3	477	NS_BAL1915.bmp	NS	4	4
5	126	sperimentale	NULL	NULL	HS_PUG1600.bmp	HS		4
5	127	catch		0	HS_GER1820.bmp	HS		0
5	128	catch	3	443	HD_FRI1827.bmp	HD	4	4
5	129	sperimentale	NULL	NULL	ND_FRI1820.bmp	ND		1
5	130	sperimentale	NULL	NULL	NS_FRI1808.bmp	NS		1
5	131	catch	{SHIFT}	457	NS_FRI1808.bmp	NS	1	1
5	132	catch	{SHIFT}	1366	HS_HES1828.bmp	HS	1	1
6	1	sperimentale	NULL	NULL	HD_CRE1707.bmp	HD		1
6	2	sperimentale	NULL	NULL	HS_HES1828.bmp	HS		4
6	3	catch		0	NS_FRI1824.bmp	NS		4
6	4	catch	1	1413	HS_MEN1760.bmp	HS	2	1
6	5	sperimentale	NULL	NULL	HD_CRE1707.bmp	HD		1
6	6	sperimentale	NULL	NULL	ND_MIC1818.bmp	ND		4
6	7	sperimentale	NULL	NULL	NS_BAL1915.bmp	NS		4
6	8	sperimentale	NULL	NULL	ND_GIG1890.bmp	ND		1
6	9	sperimentale	NULL	NULL	NS_BAL1915.bmp	NS		4
6	10	catch	2	815	ND_HAC1779.bmp	ND	3	4
6	11	catch	2	1161	NS_BAL1915.bmp	NS	3	4
6	12	catch	{SHIFT}	676	NS_FRI1808.bmp	NS	1	1
6	13	NULLJitter	NULL	NULL	?	?		5
6	14	sperimentale	NULL	NULL	HD_STE1665.bmp	HD		4
6	15	catch	2	991	NS_BAL1915.bmp	NS	3	4
6	16	catch	1	924	NS_FRI1829.bmp	NS	2	1
6	17	sperimentale	NULL	NULL	ND_GIG1890.bmp	ND		1
6	18	catch	1	569	HD_HOP1700.bmp	HD	2	1
6	19	sperimentale	NULL	NULL	NS_FRI1808.bmp	NS		1
6	20	sperimentale	NULL	NULL	HD_DOS1524.bmp	HD		4
6	21	catch	2	563	HD_DOS1524.bmp	HD	3	4
6	22	sperimentale	NULL	NULL	HS_GER1820.bmp	HS		4
6	23	catch	2	1498	ND_FRI1820.bmp	ND	3	4
6	24	sperimentale	NULL	NULL	HD_MIL1848.bmp	HD		1
6	25	sperimentale	NULL	NULL	NS_REN1882.bmp	NS		1
6	26	catch	2	922	HS_HES1828.bmp	HS	3	4
6	27	catch	1	575	NS_FRI1808.bmp	NS	2	1
6	28	sperimentale	NULL	NULL	HD_FRI1827.bmp	HD		4
6	29	catch	1	592	HD_HOP1700.bmp	HD	2	1
6	30	sperimentale	NULL	NULL	ND_FRI1820.bmp	ND		4
6	31	sperimentale	NULL	NULL	HD_STE1665.bmp	HD		4
6	32	catch	2	483	HD_FRI1827.bmp	HD	3	4
6	33	sperimentale	NULL	NULL	NS_COR1822.bmp	NS		1
6	34	catch	1	514	ND_FRI1821.bmp	ND	2	1
6	35	NULLJitter	NULL	NULL	?	?		5
6	36	catch	1	893	ND_FRI1823.bmp	ND	2	1
6	37	catch	2	496	ND_MIC1818.bmp	ND	3	4
6	38	catch	1	1337	NS_COR1822.bmp	NS	2	1
6	39	sperimentale	NULL	NULL	ND_FRI1821.bmp	ND		1
6	40	sperimentale	NULL	NULL	HS_CAR1596.bmp	HS		4
6	41	sperimentale	NULL	NULL	HS_PUG1600.bmp	HS		4
6	42	sperimentale	NULL	NULL	ND_FRI1820.bmp	ND		4
6	43	sperimentale	NULL	NULL	HD_FRI1827.bmp	HD		4
6	44	sperimentale	NULL	NULL	HS_MAE1656.bmp	HS		4
6	45	sperimentale	NULL	NULL	NS_REN1882.bmp	NS		1
6	46	sperimentale	NULL	NULL	HD_DOS1524.bmp	HD		4
6	47	sperimentale	NULL	NULL	HD_MIL1848.bmp	HD		1
6	48	sperimentale	NULL	NULL	ND_FRI1823.bmp	ND		1
6	49	catch	1	1239	ND_FRI1823.bmp	ND	2	1
6	50	sperimentale	NULL	NULL	HD_HOP1700.bmp	HD		1
6	51	catch	2	778	HD_STE1665.bmp	HD	3	4
6	52	catch	2	681	HD_FRI1827.bmp	HD	3	4
6	53	sperimentale	NULL	NULL	ND_FRI1823.bmp	ND		1
6	54	sperimentale	NULL	NULL	HS_MEN1760.bmp	HS		1
6	55	NULLJitter	NULL	NULL	?	?		5
6	56	catch	2	1101	ND_HAC1779.bmp	ND	3	4
6	57	sperimentale	NULL	NULL	HS_CAR1596.bmp	HS		4
6	58	sperimentale	NULL	NULL	HS_MAE1656.bmp	HS		4
6	59	sperimentale	NULL	NULL	HD_FRI1827.bmp	HD		4
6	60	catch	2	1019	HD_STE1665.bmp	HD	3	4
6	61	catch	2	980	ND_MIC1818.bmp	ND	3	4
6	62	catch		0	HS_GER1820.bmp	HS		4
6	63	sperimentale	NULL	NULL	ND_GIG1890.bmp	ND		1
6	64	catch	2	1015	HS_PUG1600.bmp	HS	3	4
6	65	catch	2	1007	ND_FRI1820.bmp	ND	3	4
6	66	catch	1	735	NS_FRI1829.bmp	NS	2	1
6	67	sperimentale	NULL	NULL	ND_FRI1820.bmp	ND		4
6	68	NULLJitter	NULL	NULL	?	?		5
6	69	catch	2	957	HS_CAR1596.bmp	HS	3	4
6	70	sperimentale	NULL	NULL	HS_MEN1760.bmp	HS		1
6	71	sperimentale	NULL	NULL	NS_BAL1915.bmp	NS		4
6	72	catch	1	1659	HD_MIL1848.bmp	HD	2	1
6	73	sperimentale	NULL	NULL	HS_GER1820.bmp	HS		4
6	74	sperimentale	NULL	NULL	NS_COR1822.bmp	NS		1
6	75	catch	1	714	NS_REN1882.bmp	NS	2	1
6	76	sperimentale	NULL	NULL	ND_HAC1779.bmp	ND		4
6	77	NULLJitter	NULL	NULL	?	?		5
6	78	catch	2	1124	HS_MAE1656.bmp	HS	3	4
6	79	catch	1	1159	ND_FRI1821.bmp	ND	2	1
6	80	sperimentale	NULL	NULL	HD_CRE1707.bmp	HD		1
6	81	NULLJitter	NULL	NULL	?	?		5
6	82	sperimentale	NULL	NULL	NS_COR1822.bmp	NS		1
6	83	sperimentale	NULL	NULL	NS_FRI1808.bmp	NS		1
6	84	sperimentale	NULL	NULL	ND_MIC1818.bmp	ND		4
6	85	sperimentale	NULL	NULL	NS_FRI1824.bmp	NS		4
6	86	sperimentale	NULL	NULL	HD_HOP1700.bmp	HD		1
6	87	NULLJitter	NULL	NULL	?	?		5
6	88	sperimentale	NULL	NULL	ND_FRI1821.bmp	ND		1
6	89	sperimentale	NULL	NULL	NS_FRI1829.bmp	NS		1
6	90	sperimentale	NULL	NULL	HS_CAR1596.bmp	HS		4
6	91	catch	1	576	ND_GIG1890.bmp	ND	2	1
6	92	catch	1	495	NS_COR1822.bmp	NS	2	1
6	93	catch	2	1264	NS_FRI1824.bmp	NS	3	4
6	94	catch	3	563	HS_HES1828.bmp	HS	4	4
6	95	sperimentale	NULL	NULL	HD_DOS1524.bmp	HD		4
6	96	sperimentale	NULL	NULL	NS_FRI1824.bmp	NS		4
6	97	sperimentale	NULL	NULL	HD_STE1665.bmp	HD		4
6	98	NULLJitter	NULL	NULL	?	?		5
6	99	sperimentale	NULL	NULL	NS_REN1882.bmp	NS		1
6	100	sperimentale	NULL	NULL	HS_HES1828.bmp	HS		4
6	101	sperimentale	NULL	NULL	NS_FRI1829.bmp	NS		1
6	102	sperimentale	NULL	NULL	HD_MIL1848.bmp	HD		1
6	103	NULLJitter	NULL	NULL	?	?		5
6	104	sperimentale	NULL	NULL	NS_FRI1824.bmp	NS		4
6	105	catch	3	1527	HS_GER1820.bmp	HS	4	4
6	106	catch	2	1137	HS_MAE1656.bmp	HS	3	4
6	107	sperimentale	NULL	NULL	ND_FRI1823.bmp	ND		1
6	108	sperimentale	NULL	NULL	HS_MAE1656.bmp	HS		4
6	109	sperimentale	NULL	NULL	ND_FRI1821.bmp	ND		1
6	110	NULLJitter	NULL	NULL	?	?		5
6	111	catch	1	974	HD_CRE1707.bmp	HD	2	1
6	112	catch	1	571	HS_MEN1760.bmp	HS	2	1
6	113	catch	2	1083	HS_PUG1600.bmp	HS	3	4
6	114	sperimentale	NULL	NULL	HS_PUG1600.bmp	HS		4
6	115	catch	2	632	HD_DOS1524.bmp	HD	3	4
6	116	sperimentale	NULL	NULL	HS_GER1820.bmp	HS		4
6	117	sperimentale	NULL	NULL	ND_MIC1818.bmp	ND		4
6	118	sperimentale	NULL	NULL	HS_HES1828.bmp	HS		4
6	119	catch		0	NS_REN1882.bmp	NS		1
6	120	sperimentale	NULL	NULL	HS_MEN1760.bmp	HS		1
6	121	NULLJitter	NULL	NULL	?	?		5
6	122	sperimentale	NULL	NULL	HD_HOP1700.bmp	HD		1
6	123	sperimentale	NULL	NULL	NS_FRI1808.bmp	NS		1
6	124	sperimentale	NULL	NULL	NS_FRI1829.bmp	NS		1
6	125	sperimentale	NULL	NULL	ND_HAC1779.bmp	ND		4
6	126	catch	1	1278	ND_GIG1890.bmp	ND	2	1
6	127	catch	1	1049	HD_CRE1707.bmp	HD	2	1
6	128	catch	2	1510	HS_CAR1596.bmp	HS	3	4
6	129	sperimentale	NULL	NULL	HS_PUG1600.bmp	HS		4
6	130	NULLJitter	NULL	NULL	?	?		5
6	131	catch	1	1346	HD_MIL1848.bmp	HD	2	1
6	132	sperimentale	NULL	NULL	ND_HAC1779.bmp	ND		4
8	1	sperimentale	NULL	NULL	HS_GER1820.bmp	HS		4
8	2	sperimentale	NULL	NULL	HS_PUG1600.bmp	HS		1
8	3	sperimentale	NULL	NULL	ND_FRI1823.bmp	ND		4
8	4	catch	2	1649	HD_FRI1827.bmp	HD	3	0
8	5	catch	3	1138	NS_FRI1829.bmp	NS	4	4
8	6	catch	1	853	HD_CRE1707.bmp	HD	2	1
8	7	sperimentale	NULL	NULL	ND_GIG1890.bmp	ND		4
8	8	catch	3	698	HS_GER1820.bmp	HS	4	4
8	9	catch	2	1138	ND_FRI1821.bmp	ND	3	4
8	10	sperimentale	NULL	NULL	NS_FRI1829.bmp	NS		4
8	11	catch	{SHIFT}	762	HS_PUG1600.bmp	HS	1	1
8	12	catch	3	681	NS_COR1822.bmp	NS	4	4
8	13	sperimentale	NULL	NULL	HD_MIL1848.bmp	HD		1
8	14	sperimentale	NULL	NULL	ND_HAC1779.bmp	ND		4
8	15	sperimentale	NULL	NULL	NS_FRI1808.bmp	NS		4
8	16	catch	2	1520	HS_MEN1760.bmp	HS	3	4
8	17	NULLJitter	NULL	NULL	?	?		5
8	18	catch		0	ND_MIC1818.bmp	ND		4
8	19	sperimentale	NULL	NULL	NS_REN1882.bmp	NS		4
8	20	sperimentale	NULL	NULL	NS_FRI1824.bmp	NS		4
8	21	catch	4	693	ND_HAC1779.bmp	ND	4	4
8	22	catch	2	855	HD_HOP1700.bmp	HD	3	0
8	23	sperimentale	NULL	NULL	ND_FRI1820.bmp	ND		4
8	24	sperimentale	NULL	NULL	HS_HES1828.bmp	HS		1
8	25	catch	2	989	HS_MEN1760.bmp	HS	3	4
8	26	sperimentale	NULL	NULL	HD_CRE1707.bmp	HD		1
8	27	catch	1	1088	HS_CAR1596.bmp	HS	2	1
8	28	catch	1	532	HD_FRI1827.bmp	HD	2	0
8	29	sperimentale	NULL	NULL	HS_HES1828.bmp	HS		1
8	30	sperimentale	NULL	NULL	HS_MEN1760.bmp	HS		4
8	31	NULLJitter	NULL	NULL	?	?		5
8	32	catch	3	649	NS_COR1822.bmp	NS	4	4
8	33	NULLJitter	NULL	NULL	?	?		5
8	34	catch	3	1617	NS_REN1882.bmp	NS	4	4
8	35	sperimentale	NULL	NULL	NS_REN1882.bmp	NS		4
8	36	sperimentale	NULL	NULL	NS_COR1822.bmp	NS		4
8	37	sperimentale	NULL	NULL	HD_DOS1524.bmp	HD		1
8	38	catch	1	1572	HD_DOS1524.bmp	HD	2	1
8	39	sperimentale	NULL	NULL	NS_REN1882.bmp	NS		4
8	40	catch	3	1675	ND_GIG1890.bmp	ND	4	4
8	41	NULLJitter	NULL	NULL	?	?		5
8	42	sperimentale	NULL	NULL	ND_FRI1820.bmp	ND		4
8	43	sperimentale	NULL	NULL	HS_MAE1656.bmp	HS		1
8	44	sperimentale	NULL	NULL	HS_PUG1600.bmp	HS		1
8	45	sperimentale	NULL	NULL	ND_HAC1779.bmp	ND		4
8	46	NULLJitter	NULL	NULL	?	?		5
8	47	NULLJitter	NULL	NULL	?	?		5
8	48	sperimentale	NULL	NULL	HS_CAR1596.bmp	HS		1
8	49	catch		0	ND_FRI1823.bmp	ND		4
8	50	catch	2	1658	NS_FRI1824.bmp	NS	3	4
8	51	catch	2	909	ND_FRI1820.bmp	ND	3	4
8	52	catch	1	484	HD_HOP1700.bmp	HD	2	0
8	53	sperimentale	NULL	NULL	HD_DOS1524.bmp	HD		1
8	54	sperimentale	NULL	NULL	ND_FRI1820.bmp	ND		4
8	55	sperimentale	NULL	NULL	HD_MIL1848.bmp	HD		1
8	56	sperimentale	NULL	NULL	NS_FRI1829.bmp	NS		4
8	57	sperimentale	NULL	NULL	NS_FRI1808.bmp	NS		4
8	58	sperimentale	NULL	NULL	HD_STE1665.bmp	HD		1
8	59	sperimentale	NULL	NULL	ND_HAC1779.bmp	ND		4
8	60	catch		0	NS_FRI1808.bmp	NS		4
8	61	NULLJitter	NULL	NULL	?	?		5
8	62	sperimentale	NULL	NULL	HD_FRI1827.bmp	HD		0
8	63	sperimentale	NULL	NULL	NS_FRI1808.bmp	NS		4
8	64	sperimentale	NULL	NULL	HS_MAE1656.bmp	HS		1
8	65	catch	{SHIFT}	1480	HS_MAE1656.bmp	HS	1	1
8	66	sperimentale	NULL	NULL	HD_HOP1700.bmp	HD		0
8	67	sperimentale	NULL	NULL	HS_PUG1600.bmp	HS		1
8	68	catch	1	1311	HS_HES1828.bmp	HS	2	1
8	69	sperimentale	NULL	NULL	HD_STE1665.bmp	HD		1
8	70	catch	3	1022	NS_BAL1915.bmp	NS	4	4
8	71	sperimentale	NULL	NULL	HD_HOP1700.bmp	HD		0
8	72	sperimentale	NULL	NULL	HS_HES1828.bmp	HS		1
8	73	sperimentale	NULL	NULL	HS_GER1820.bmp	HS		4
8	74	catch	{SHIFT}	1341	HD_CRE1707.bmp	HD	1	1
8	75	catch	3	1511	ND_MIC1818.bmp	ND	4	4
8	76	sperimentale	NULL	NULL	ND_MIC1818.bmp	ND		4
8	77	sperimentale	NULL	NULL	ND_GIG1890.bmp	ND		4
8	78	catch	{SHIFT}	1531	HS_PUG1600.bmp	HS	1	1
8	79	sperimentale	NULL	NULL	NS_BAL1915.bmp	NS		4
8	80	sperimentale	NULL	NULL	NS_BAL1915.bmp	NS		4
8	81	sperimentale	NULL	NULL	NS_BAL1915.bmp	NS		4
8	82	catch	{SHIFT}	794	HS_MAE1656.bmp	HS	1	1
8	83	catch	2	1423	NS_FRI1808.bmp	NS	3	4
8	84	sperimentale	NULL	NULL	ND_FRI1821.bmp	ND		4
8	85	sperimentale	NULL	NULL	ND_MIC1818.bmp	ND		4
8	86	NULLJitter	NULL	NULL	?	?		5
8	87	catch	3	1540	ND_GIG1890.bmp	ND	4	4
8	88	sperimentale	NULL	NULL	NS_COR1822.bmp	NS		4
8	89	sperimentale	NULL	NULL	ND_FRI1823.bmp	ND		4
8	90	catch	1	1112	HS_HES1828.bmp	HS	2	1
8	91	sperimentale	NULL	NULL	NS_COR1822.bmp	NS		4
8	92	sperimentale	NULL	NULL	HS_GER1820.bmp	HS		4
8	93	catch	2	1623	NS_REN1882.bmp	NS	3	4
8	94	catch	2	1416	ND_FRI1821.bmp	ND	3	4
8	95	sperimentale	NULL	NULL	NS_FRI1824.bmp	NS		4
8	96	sperimentale	NULL	NULL	HD_STE1665.bmp	HD		1
8	97	NULLJitter	NULL	NULL	?	?		5
8	98	sperimentale	NULL	NULL	HD_FRI1827.bmp	HD		0
8	99	sperimentale	NULL	NULL	HD_HOP1700.bmp	HD		0
8	100	sperimentale	NULL	NULL	HS_CAR1596.bmp	HS		1
8	101	catch	2	1538	ND_FRI1820.bmp	ND	3	4
8	102	sperimentale	NULL	NULL	NS_FRI1829.bmp	NS		4
8	103	sperimentale	NULL	NULL	ND_FRI1823.bmp	ND		4
8	104	sperimentale	NULL	NULL	ND_FRI1821.bmp	ND		4
8	105	catch	1	1339	HS_CAR1596.bmp	HS	2	1
8	106	catch	3	1283	NS_FRI1829.bmp	NS	4	4
8	107	catch	{SHIFT}	1110	HD_MIL1848.bmp	HD	1	1
8	108	catch	{SHIFT}	1124	HD_STE1665.bmp	HD	1	1
8	109	sperimentale	NULL	NULL	HD_CRE1707.bmp	HD		1
8	110	sperimentale	NULL	NULL	HS_MAE1656.bmp	HS		1
8	111	catch	3	1215	ND_HAC1779.bmp	ND	4	4
8	112	catch	3	1600	NS_FRI1824.bmp	NS	4	4
8	113	sperimentale	NULL	NULL	HD_CRE1707.bmp	HD		1
8	114	catch	2	1470	NS_BAL1915.bmp	NS	3	4
8	115	sperimentale	NULL	NULL	ND_FRI1821.bmp	ND		4
8	116	sperimentale	NULL	NULL	HD_MIL1848.bmp	HD		1
8	117	NULLJitter	NULL	NULL	?	?		5
8	118	NULLJitter	NULL	NULL	?	?		5
8	119	catch	2	1451	HS_GER1820.bmp	HS	3	4
8	120	sperimentale	NULL	NULL	HS_CAR1596.bmp	HS		1
8	121	sperimentale	NULL	NULL	HS_MEN1760.bmp	HS		4
8	122	catch	2	1650	ND_FRI1823.bmp	ND	3	4
8	123	sperimentale	NULL	NULL	NS_FRI1824.bmp	NS		4
8	124	sperimentale	NULL	NULL	HS_MEN1760.bmp	HS		4
8	125	catch	1	1413	HD_STE1665.bmp	HD	2	1
8	126	catch	1	1627	HD_DOS1524.bmp	HD	2	1
8	127	catch	{SHIFT}	1040	HD_MIL1848.bmp	HD	1	1
8	128	sperimentale	NULL	NULL	ND_GIG1890.bmp	ND		4
8	129	sperimentale	NULL	NULL	ND_MIC1818.bmp	ND		4
8	130	NULLJitter	NULL	NULL	?	?		5
8	131	sperimentale	NULL	NULL	HD_DOS1524.bmp	HD		1
8	132	sperimentale	NULL	NULL	HD_FRI1827.bmp	HD		0
10	1	catch	1	917	NS_BAL1915.bmp	NS	2	1
10	2	sperimentale	NULL	NULL	ND_FRI1823.bmp	ND		4
10	3	sperimentale	NULL	NULL	HS_MEN1760.bmp	HS		1
10	4	NULLJitter	NULL	NULL	?	?		5
10	5	sperimentale	NULL	NULL	HS_PUG1600.bmp	HS		1
10	6	NULLJitter	NULL	NULL	?	?		5
10	7	sperimentale	NULL	NULL	HD_STE1665.bmp	HD		1
10	8	sperimentale	NULL	NULL	HD_DOS1524.bmp	HD		4
10	9	catch		0	NS_FRI1829.bmp	NS		1
10	10	NULLJitter	NULL	NULL	?	?		5
10	11	sperimentale	NULL	NULL	HD_DOS1524.bmp	HD		4
10	12	catch	2	1504	HD_CRE1707.bmp	HD	3	0
10	13	NULLJitter	NULL	NULL	?	?		5
10	14	sperimentale	NULL	NULL	HS_MAE1656.bmp	HS		1
10	15	sperimentale	NULL	NULL	HS_CAR1596.bmp	HS		1
10	16	sperimentale	NULL	NULL	HS_CAR1596.bmp	HS		1
10	17	catch	2	1416	ND_GIG1890.bmp	ND	3	4
10	18	sperimentale	NULL	NULL	HD_HOP1700.bmp	HD		1
10	19	catch	{SHIFT}	627	ND_FRI1820.bmp	ND	1	0
10	20	NULLJitter	NULL	NULL	?	?		5
10	21	catch	3	543	ND_FRI1821.bmp	ND	4	4
10	22	catch	{SHIFT}	656	HD_HOP1700.bmp	HD	1	1
10	23	sperimentale	NULL	NULL	HD_STE1665.bmp	HD		1
10	24	sperimentale	NULL	NULL	HD_MIL1848.bmp	HD		4
10	25	NULLJitter	NULL	NULL	?	?		5
10	26	catch	{SHIFT}	615	HD_HOP1700.bmp	HD	1	1
10	27	catch	3	572	NS_FRI1808.bmp	NS	4	4
10	28	catch	2	1161	HD_DOS1524.bmp	HD	3	4
10	29	catch	3	439	HD_FRI1827.bmp	HD	4	4
10	30	catch	{SHIFT}	528	HS_MEN1760.bmp	HS	1	1
10	31	catch	3	626	ND_MIC1818.bmp	ND	4	4
10	32	sperimentale	NULL	NULL	HS_GER1820.bmp	HS		1
10	33	catch	1	703	NS_FRI1829.bmp	NS	2	1
10	34	sperimentale	NULL	NULL	ND_FRI1821.bmp	ND		4
10	35	sperimentale	NULL	NULL	NS_BAL1915.bmp	NS		1
10	36	sperimentale	NULL	NULL	NS_FRI1824.bmp	NS		1
10	37	NULLJitter	NULL	NULL	?	?		5
10	38	sperimentale	NULL	NULL	NS_BAL1915.bmp	NS		1
10	39	sperimentale	NULL	NULL	NS_BAL1915.bmp	NS		1
10	40	sperimentale	NULL	NULL	NS_FRI1808.bmp	NS		4
10	41	catch	2	644	ND_FRI1820.bmp	ND	3	0
10	42	catch	2	1509	HD_DOS1524.bmp	HD	3	4
10	43	NULLJitter	NULL	NULL	?	?		5
10	44	sperimentale	NULL	NULL	NS_COR1822.bmp	NS		1
10	45	sperimentale	NULL	NULL	ND_MIC1818.bmp	ND		4
10	46	sperimentale	NULL	NULL	NS_FRI1808.bmp	NS		4
10	47	NULLJitter	NULL	NULL	?	?		5
10	48	sperimentale	NULL	NULL	HS_GER1820.bmp	HS		1
10	49	catch	1	921	HD_STE1665.bmp	HD	2	1
10	50	catch	3	768	ND_FRI1823.bmp	ND	4	4
10	51	sperimentale	NULL	NULL	HD_CRE1707.bmp	HD		0
10	52	sperimentale	NULL	NULL	ND_HAC1779.bmp	ND		0
10	53	catch	2	1377	ND_GIG1890.bmp	ND	3	4
10	54	sperimentale	NULL	NULL	ND_MIC1818.bmp	ND		4
10	55	catch	1	1514	HS_MAE1656.bmp	HS	2	1
10	56	catch	{SHIFT}	591	HS_HES1828.bmp	HS	1	1
10	57	NULLJitter	NULL	NULL	?	?		5
10	58	catch	3	1203	ND_HAC1779.bmp	ND	4	0
10	59	NULLJitter	NULL	NULL	?	?		5
10	60	catch	3	853	ND_FRI1821.bmp	ND	4	4
10	61	sperimentale	NULL	NULL	HS_HES1828.bmp	HS		1
10	62	sperimentale	NULL	NULL	HD_HOP1700.bmp	HD		1
10	63	sperimentale	NULL	NULL	HD_FRI1827.bmp	HD		4
10	64	sperimentale	NULL	NULL	NS_FRI1808.bmp	NS		4
10	65	catch		0	HD_MIL1848.bmp	HD		4
10	66	sperimentale	NULL	NULL	HS_MEN1760.bmp	HS		1
10	67	sperimentale	NULL	NULL	ND_FRI1823.bmp	ND		4
10	68	catch	{SHIFT}	885	HS_MEN1760.bmp	HS	1	1
10	69	sperimentale	NULL	NULL	NS_FRI1824.bmp	NS		1
10	70	sperimentale	NULL	NULL	HS_CAR1596.bmp	HS		1
10	71	catch	1	399	HS_GER1820.bmp	HS	2	1
10	72	catch		0	HS_PUG1600.bmp	HS		1
10	73	sperimentale	NULL	NULL	ND_HAC1779.bmp	ND		0
10	74	catch	2	830	HD_MIL1848.bmp	HD	3	4
10	75	sperimentale	NULL	NULL	HS_MAE1656.bmp	HS		1
10	76	catch	{SHIFT}	789	HS_PUG1600.bmp	HS	1	1
10	77	sperimentale	NULL	NULL	HD_FRI1827.bmp	HD		4
10	78	sperimentale	NULL	NULL	HS_PUG1600.bmp	HS		1
10	79	sperimentale	NULL	NULL	ND_FRI1823.bmp	ND		4
10	80	sperimentale	NULL	NULL	HD_FRI1827.bmp	HD		4
10	81	sperimentale	NULL	NULL	ND_MIC1818.bmp	ND		4
10	82	sperimentale	NULL	NULL	NS_REN1882.bmp	NS		0
10	83	NULLJitter	NULL	NULL	?	?		5
10	84	sperimentale	NULL	NULL	ND_GIG1890.bmp	ND		4
10	85	sperimentale	NULL	NULL	ND_FRI1821.bmp	ND		4
10	86	sperimentale	NULL	NULL	NS_COR1822.bmp	NS		1
10	87	sperimentale	NULL	NULL	ND_FRI1820.bmp	ND		0
10	88	sperimentale	NULL	NULL	HS_HES1828.bmp	HS		1
10	89	sperimentale	NULL	NULL	NS_FRI1829.bmp	NS		1
10	90	sperimentale	NULL	NULL	HS_MEN1760.bmp	HS		1
10	91	sperimentale	NULL	NULL	HD_CRE1707.bmp	HD		0
10	92	sperimentale	NULL	NULL	ND_HAC1779.bmp	ND		0
10	93	sperimentale	NULL	NULL	HD_HOP1700.bmp	HD		1
10	94	catch	{SHIFT}	648	HS_CAR1596.bmp	HS	1	1
10	95	sperimentale	NULL	NULL	NS_FRI1824.bmp	NS		1
10	96	sperimentale	NULL	NULL	HS_PUG1600.bmp	HS		1
10	97	catch	{SHIFT}	583	HS_GER1820.bmp	HS	1	1
10	98	catch	1	514	NS_BAL1915.bmp	NS	2	1
10	99	sperimentale	NULL	NULL	NS_FRI1829.bmp	NS		1
10	100	catch	{SHIFT}	776	HS_MAE1656.bmp	HS	1	1
10	101	sperimentale	NULL	NULL	ND_GIG1890.bmp	ND		4
10	102	sperimentale	NULL	NULL	ND_FRI1820.bmp	ND		0
10	103	sperimentale	NULL	NULL	ND_GIG1890.bmp	ND		4
10	104	catch	1	512	NS_COR1822.bmp	NS	2	1
10	105	catch	1	553	HD_STE1665.bmp	HD	2	1
10	106	sperimentale	NULL	NULL	NS_FRI1829.bmp	NS		1
10	107	catch	2	754	NS_FRI1808.bmp	NS	3	4
10	108	sperimentale	NULL	NULL	HS_HES1828.bmp	HS		1
10	109	sperimentale	NULL	NULL	HD_MIL1848.bmp	HD		4
10	110	sperimentale	NULL	NULL	NS_COR1822.bmp	NS		1
10	111	sperimentale	NULL	NULL	HS_MAE1656.bmp	HS		1
10	112	sperimentale	NULL	NULL	NS_REN1882.bmp	NS		0
10	113	catch	1	822	ND_HAC1779.bmp	ND	2	0
10	114	sperimentale	NULL	NULL	HD_STE1665.bmp	HD		1
10	115	catch	{SHIFT}	343	HS_CAR1596.bmp	HS	1	1
10	116	catch	2	724	ND_MIC1818.bmp	ND	3	4
10	117	catch	{SHIFT}	453	NS_COR1822.bmp	NS	1	1
10	118	catch	{SHIFT}	1065	HD_CRE1707.bmp	HD	1	0
10	119	sperimentale	NULL	NULL	HS_GER1820.bmp	HS		1
10	120	catch	1	1038	NS_FRI1824.bmp	NS	2	1
10	121	sperimentale	NULL	NULL	ND_FRI1821.bmp	ND		4
10	122	sperimentale	NULL	NULL	NS_REN1882.bmp	NS		0
10	123	catch	3	811	HD_FRI1827.bmp	HD	4	4
10	124	catch	1	397	NS_FRI1824.bmp	NS	2	1
10	125	sperimentale	NULL	NULL	ND_FRI1820.bmp	ND		0
10	126	sperimentale	NULL	NULL	HD_CRE1707.bmp	HD		0
10	127	catch	2	573	ND_FRI1823.bmp	ND	3	4
10	128	catch	3	1173	NS_REN1882.bmp	NS	4	0
10	129	sperimentale	NULL	NULL	HD_MIL1848.bmp	HD		4
10	130	catch	{SHIFT}	758	HS_HES1828.bmp	HS	1	1
10	131	sperimentale	NULL	NULL	HD_DOS1524.bmp	HD		4
10	132	catch	1	704	NS_REN1882.bmp	NS	2	0
11	1	catch		0	NS_BAL1915.bmp	NS		1
11	2	sperimentale	NULL	NULL	NS_FRI1829.bmp	NS		1
11	3	sperimentale	NULL	NULL	HD_DOS1524.bmp	HD		1
11	4	catch	1	1387	HS_HES1828.bmp	HS	2	1
11	5	sperimentale	NULL	NULL	HD_HOP1700.bmp	HD		1
11	6	sperimentale	NULL	NULL	HS_HES1828.bmp	HS		1
11	7	catch		0	NS_REN1882.bmp	NS		1
11	8	catch	2	1688	NS_FRI1808.bmp	NS	3	4
11	9	catch	1	1361	NS_FRI1829.bmp	NS	2	1
11	10	catch	2	1078	ND_FRI1823.bmp	ND	3	0
11	11	sperimentale	NULL	NULL	ND_FRI1823.bmp	ND		0
11	12	catch	2	868	HD_FRI1827.bmp	HD	3	4
11	13	sperimentale	NULL	NULL	NS_COR1822.bmp	NS		1
11	14	catch	{SHIFT}	833	NS_COR1822.bmp	NS	1	1
11	15	catch	1	1504	HS_CAR1596.bmp	HS	2	1
11	16	sperimentale	NULL	NULL	NS_COR1822.bmp	NS		1
11	17	sperimentale	NULL	NULL	HS_HES1828.bmp	HS		1
11	18	sperimentale	NULL	NULL	NS_FRI1808.bmp	NS		4
11	19	catch		0	HD_CRE1707.bmp	HD		0
11	20	sperimentale	NULL	NULL	ND_HAC1779.bmp	ND		1
11	21	sperimentale	NULL	NULL	HD_DOS1524.bmp	HD		1
11	22	catch	1	1050	HD_MIL1848.bmp	HD	2	1
11	23	NULLJitter	NULL	NULL	?	?		5
11	24	sperimentale	NULL	NULL	HD_FRI1827.bmp	HD		4
11	25	sperimentale	NULL	NULL	ND_FRI1821.bmp	ND		1
11	26	NULLJitter	NULL	NULL	?	?		5
11	27	sperimentale	NULL	NULL	HS_MAE1656.bmp	HS		4
11	28	sperimentale	NULL	NULL	NS_FRI1824.bmp	NS		1
11	29	NULLJitter	NULL	NULL	?	?		5
11	30	NULLJitter	NULL	NULL	?	?		5
11	31	catch	1	1297	HD_HOP1700.bmp	HD	2	1
11	32	catch	1	1005	ND_MIC1818.bmp	ND	2	1
11	33	NULLJitter	NULL	NULL	?	?		5
11	34	sperimentale	NULL	NULL	ND_GIG1890.bmp	ND		4
11	35	sperimentale	NULL	NULL	HS_GER1820.bmp	HS		1
11	36	catch	{SHIFT}	1255	NS_COR1822.bmp	NS	1	1
11	37	catch	1	1557	ND_MIC1818.bmp	ND	2	1
11	38	sperimentale	NULL	NULL	HS_PUG1600.bmp	HS		4
11	39	catch	1	1081	HS_GER1820.bmp	HS	2	1
11	40	NULLJitter	NULL	NULL	?	?		5
11	41	catch	1	1485	HD_STE1665.bmp	HD	2	1
11	42	catch	1	1004	HS_MEN1760.bmp	HS	2	1
11	43	sperimentale	NULL	NULL	ND_FRI1820.bmp	ND		4
11	44	sperimentale	NULL	NULL	HD_MIL1848.bmp	HD		1
11	45	sperimentale	NULL	NULL	HS_PUG1600.bmp	HS		4
11	46	catch	2	829	HS_MAE1656.bmp	HS	3	4
11	47	catch		0	NS_FRI1808.bmp	NS		4
11	48	sperimentale	NULL	NULL	HD_MIL1848.bmp	HD		1
11	49	catch	1	890	NS_FRI1829.bmp	NS	2	1
11	50	catch	1	1216	HD_MIL1848.bmp	HD	2	1
11	51	sperimentale	NULL	NULL	HD_FRI1827.bmp	HD		4
11	52	catch	1	938	HD_DOS1524.bmp	HD	2	1
11	53	NULLJitter	NULL	NULL	?	?		5
11	54	catch	{SHIFT}	1491	NS_FRI1824.bmp	NS	1	1
11	55	sperimentale	NULL	NULL	ND_FRI1821.bmp	ND		1
11	56	sperimentale	NULL	NULL	ND_FRI1820.bmp	ND		4
11	57	sperimentale	NULL	NULL	ND_GIG1890.bmp	ND		4
11	58	catch	1	948	ND_HAC1779.bmp	ND	2	1
11	59	sperimentale	NULL	NULL	HS_MAE1656.bmp	HS		4
11	60	catch	1	1435	ND_FRI1821.bmp	ND	2	1
11	61	catch	2	1119	ND_FRI1820.bmp	ND	3	4
11	62	sperimentale	NULL	NULL	NS_BAL1915.bmp	NS		1
11	63	sperimentale	NULL	NULL	NS_REN1882.bmp	NS		1
11	64	sperimentale	NULL	NULL	NS_FRI1824.bmp	NS		1
11	65	sperimentale	NULL	NULL	NS_COR1822.bmp	NS		1
11	66	sperimentale	NULL	NULL	HS_PUG1600.bmp	HS		4
11	67	sperimentale	NULL	NULL	NS_REN1882.bmp	NS		1
11	68	sperimentale	NULL	NULL	HS_CAR1596.bmp	HS		1
11	69	catch	2	1337	ND_GIG1890.bmp	ND	3	4
11	70	sperimentale	NULL	NULL	ND_MIC1818.bmp	ND		1
11	71	sperimentale	NULL	NULL	HD_MIL1848.bmp	HD		1
11	72	NULLJitter	NULL	NULL	?	?		5
11	73	catch		0	HD_CRE1707.bmp	HD		0
11	74	sperimentale	NULL	NULL	HD_STE1665.bmp	HD		1
11	75	catch	1	1371	ND_HAC1779.bmp	ND	2	1
11	76	NULLJitter	NULL	NULL	?	?		5
11	77	sperimentale	NULL	NULL	HS_HES1828.bmp	HS		1
11	78	sperimentale	NULL	NULL	HS_GER1820.bmp	HS		1
11	79	sperimentale	NULL	NULL	NS_FRI1829.bmp	NS		1
11	80	sperimentale	NULL	NULL	ND_HAC1779.bmp	ND		1
11	81	sperimentale	NULL	NULL	ND_GIG1890.bmp	ND		4
11	82	catch	1	1213	NS_BAL1915.bmp	NS	2	1
11	83	catch	1	1289	HS_HES1828.bmp	HS	2	1
11	84	sperimentale	NULL	NULL	HS_MAE1656.bmp	HS		4
11	85	catch	2	829	HD_FRI1827.bmp	HD	3	4
11	86	NULLJitter	NULL	NULL	?	?		5
11	87	catch		0	HD_STE1665.bmp	HD		1
11	88	catch	2	1637	ND_GIG1890.bmp	ND	3	4
11	89	sperimentale	NULL	NULL	HD_DOS1524.bmp	HD		1
11	90	sperimentale	NULL	NULL	HD_HOP1700.bmp	HD		1
11	91	sperimentale	NULL	NULL	NS_BAL1915.bmp	NS		1
11	92	sperimentale	NULL	NULL	NS_BAL1915.bmp	NS		1
11	93	sperimentale	NULL	NULL	HS_CAR1596.bmp	HS		1
11	94	sperimentale	NULL	NULL	NS_FRI1824.bmp	NS		1
11	95	sperimentale	NULL	NULL	NS_FRI1829.bmp	NS		1
11	96	sperimentale	NULL	NULL	NS_REN1882.bmp	NS		1
11	97	sperimentale	NULL	NULL	ND_FRI1823.bmp	ND		0
11	98	sperimentale	NULL	NULL	HD_FRI1827.bmp	HD		4
11	99	sperimentale	NULL	NULL	NS_FRI1808.bmp	NS		4
11	100	NULLJitter	NULL	NULL	?	?		5
11	101	catch	1	1230	HS_GER1820.bmp	HS	2	1
11	102	sperimentale	NULL	NULL	HD_STE1665.bmp	HD		1
11	103	catch	{SHIFT}	1579	NS_REN1882.bmp	NS	1	1
11	104	sperimentale	NULL	NULL	ND_FRI1821.bmp	ND		1
11	105	catch		0	ND_FRI1820.bmp	ND		4
11	106	sperimentale	NULL	NULL	HD_STE1665.bmp	HD		1
11	107	sperimentale	NULL	NULL	HS_MEN1760.bmp	HS		1
11	108	sperimentale	NULL	NULL	HD_CRE1707.bmp	HD		0
11	109	sperimentale	NULL	NULL	ND_MIC1818.bmp	ND		1
11	110	NULLJitter	NULL	NULL	?	?		5
11	111	sperimentale	NULL	NULL	HS_MEN1760.bmp	HS		1
11	112	sperimentale	NULL	NULL	HD_HOP1700.bmp	HD		1
11	113	sperimentale	NULL	NULL	HD_CRE1707.bmp	HD		0
11	114	sperimentale	NULL	NULL	HS_CAR1596.bmp	HS		1
11	115	catch	1	816	HS_MEN1760.bmp	HS	2	1
11	116	catch	1	1421	ND_FRI1823.bmp	ND	2	0
11	117	sperimentale	NULL	NULL	ND_HAC1779.bmp	ND		1
11	118	sperimentale	NULL	NULL	HS_GER1820.bmp	HS		1
11	119	catch	1	930	ND_FRI1821.bmp	ND	2	1
11	120	catch	2	1091	HS_PUG1600.bmp	HS	3	4
11	121	sperimentale	NULL	NULL	ND_FRI1820.bmp	ND		4
11	122	catch	1	859	HD_HOP1700.bmp	HD	2	1
11	123	sperimentale	NULL	NULL	HS_MEN1760.bmp	HS		1
11	124	catch	1	1344	HD_DOS1524.bmp	HD	2	1
11	125	catch	2	1253	HS_MAE1656.bmp	HS	3	4
11	126	sperimentale	NULL	NULL	ND_MIC1818.bmp	ND		1
11	127	catch	2	835	HS_PUG1600.bmp	HS	3	4
11	128	sperimentale	NULL	NULL	ND_FRI1823.bmp	ND		0
11	129	sperimentale	NULL	NULL	NS_FRI1808.bmp	NS		4
11	130	sperimentale	NULL	NULL	HD_CRE1707.bmp	HD		0
11	131	catch		0	HS_CAR1596.bmp	HS		1
11	132	catch	1	865	NS_FRI1824.bmp	NS	2	1
12	1	sperimentale	NULL	NULL	HD_STE1665.bmp	HD		1
12	2	sperimentale	NULL	NULL	NS_FRI1829.bmp	NS		1
12	3	catch	1	1069	NS_FRI1824.bmp	NS	2	1
12	4	catch	1	1287	HD_MIL1848.bmp	HD	2	1
12	5	sperimentale	NULL	NULL	HD_FRI1827.bmp	HD		4
12	6	sperimentale	NULL	NULL	HS_PUG1600.bmp	HS		1
12	7	catch	1	587	HS_PUG1600.bmp	HS	2	1
12	8	catch	2	1254	ND_FRI1821.bmp	ND	3	4
12	9	catch	{SHIFT}	641	HD_HOP1700.bmp	HD	1	1
12	10	catch	1	552	HD_CRE1707.bmp	HD	2	1
12	11	catch	1	1077	HS_MAE1656.bmp	HS	2	1
12	12	catch	2	581	NS_FRI1808.bmp	NS	3	4
12	13	sperimentale	NULL	NULL	ND_FRI1821.bmp	ND		4
12	14	catch	2	546	ND_MIC1818.bmp	ND	3	4
12	15	catch	1	827	HD_CRE1707.bmp	HD	2	1
12	16	NULLJitter	NULL	NULL	?	?		5
12	17	NULLJitter	NULL	NULL	?	?		5
12	18	catch	3	658	HD_FRI1827.bmp	HD	4	4
12	19	catch	2	975	NS_COR1822.bmp	NS	3	4
12	20	NULLJitter	NULL	NULL	?	?		5
12	21	sperimentale	NULL	NULL	HD_MIL1848.bmp	HD		1
12	22	sperimentale	NULL	NULL	HD_FRI1827.bmp	HD		4
12	23	catch	2	556	ND_FRI1820.bmp	ND	3	4
12	24	sperimentale	NULL	NULL	HS_GER1820.bmp	HS		1
12	25	sperimentale	NULL	NULL	ND_FRI1820.bmp	ND		4
12	26	sperimentale	NULL	NULL	HS_CAR1596.bmp	HS		1
12	27	catch	3	681	NS_REN1882.bmp	NS	4	4
12	28	catch	2	901	NS_COR1822.bmp	NS	3	4
12	29	sperimentale	NULL	NULL	HS_MEN1760.bmp	HS		1
12	30	catch	2	708	NS_BAL1915.bmp	NS	3	4
12	31	sperimentale	NULL	NULL	NS_COR1822.bmp	NS		4
12	32	NULLJitter	NULL	NULL	?	?		5
12	33	sperimentale	NULL	NULL	HS_MAE1656.bmp	HS		1
12	34	sperimentale	NULL	NULL	NS_COR1822.bmp	NS		4
12	35	sperimentale	NULL	NULL	HS_HES1828.bmp	HS		1
12	36	sperimentale	NULL	NULL	HD_MIL1848.bmp	HD		1
12	37	sperimentale	NULL	NULL	HD_DOS1524.bmp	HD		4
12	38	NULLJitter	NULL	NULL	?	?		5
12	39	sperimentale	NULL	NULL	HD_DOS1524.bmp	HD		4
12	40	sperimentale	NULL	NULL	NS_REN1882.bmp	NS		4
12	41	sperimentale	NULL	NULL	NS_REN1882.bmp	NS		4
12	42	sperimentale	NULL	NULL	HD_HOP1700.bmp	HD		1
12	43	catch	1	999	HS_HES1828.bmp	HS	2	1
12	44	catch	1	612	HS_GER1820.bmp	HS	2	1
12	45	sperimentale	NULL	NULL	NS_FRI1824.bmp	NS		1
12	46	sperimentale	NULL	NULL	ND_FRI1820.bmp	ND		4
12	47	catch	1	675	HS_PUG1600.bmp	HS	2	1
12	48	NULLJitter	NULL	NULL	?	?		5
12	49	catch	{SHIFT}	863	ND_FRI1823.bmp	ND	1	1
12	50	NULLJitter	NULL	NULL	?	?		5
12	51	sperimentale	NULL	NULL	NS_BAL1915.bmp	NS		4
12	52	sperimentale	NULL	NULL	NS_REN1882.bmp	NS		4
12	53	sperimentale	NULL	NULL	NS_FRI1824.bmp	NS		1
12	54	sperimentale	NULL	NULL	HS_MAE1656.bmp	HS		1
12	55	catch	1	1073	HS_CAR1596.bmp	HS	2	1
12	56	sperimentale	NULL	NULL	HD_FRI1827.bmp	HD		4
12	57	catch	2	525	NS_FRI1808.bmp	NS	3	4
12	58	catch	{SHIFT}	657	HD_HOP1700.bmp	HD	1	1
12	59	catch	1	1367	HS_CAR1596.bmp	HS	2	1
12	60	sperimentale	NULL	NULL	ND_FRI1823.bmp	ND		1
12	61	NULLJitter	NULL	NULL	?	?		5
12	62	sperimentale	NULL	NULL	HD_STE1665.bmp	HD		1
12	63	sperimentale	NULL	NULL	ND_FRI1821.bmp	ND		4
12	64	sperimentale	NULL	NULL	NS_FRI1829.bmp	NS		1
12	65	catch	1	765	HD_STE1665.bmp	HD	2	1
12	66	sperimentale	NULL	NULL	ND_GIG1890.bmp	ND		4
12	67	catch	{SHIFT}	1062	NS_FRI1829.bmp	NS	1	1
12	68	sperimentale	NULL	NULL	NS_FRI1829.bmp	NS		1
12	69	catch	{SHIFT}	705	ND_FRI1823.bmp	ND	1	1
12	70	catch	3	976	ND_HAC1779.bmp	ND	4	4
12	71	sperimentale	NULL	NULL	HD_DOS1524.bmp	HD		4
12	72	sperimentale	NULL	NULL	HD_CRE1707.bmp	HD		1
12	73	sperimentale	NULL	NULL	ND_GIG1890.bmp	ND		4
12	74	catch	1	997	HS_MEN1760.bmp	HS	2	1
12	75	catch	1	1191	NS_FRI1824.bmp	NS	2	1
12	76	sperimentale	NULL	NULL	HD_MIL1848.bmp	HD		1
12	77	catch	{SHIFT}	781	NS_FRI1829.bmp	NS	1	1
12	78	sperimentale	NULL	NULL	HD_HOP1700.bmp	HD		1
12	79	sperimentale	NULL	NULL	HS_HES1828.bmp	HS		1
12	80	sperimentale	NULL	NULL	NS_BAL1915.bmp	NS		4
12	81	sperimentale	NULL	NULL	HS_CAR1596.bmp	HS		1
12	82	sperimentale	NULL	NULL	ND_HAC1779.bmp	ND		4
12	83	sperimentale	NULL	NULL	HS_MEN1760.bmp	HS		1
12	84	catch	2	736	HD_DOS1524.bmp	HD	3	4
12	85	catch	3	874	NS_REN1882.bmp	NS	4	4
12	86	sperimentale	NULL	NULL	NS_FRI1808.bmp	NS		4
12	87	catch	1	940	HD_STE1665.bmp	HD	2	1
12	88	catch	3	865	HD_FRI1827.bmp	HD	4	4
12	89	sperimentale	NULL	NULL	HD_CRE1707.bmp	HD		1
12	90	catch	2	1288	ND_GIG1890.bmp	ND	3	4
12	91	sperimentale	NULL	NULL	ND_GIG1890.bmp	ND		4
12	92	sperimentale	NULL	NULL	NS_FRI1808.bmp	NS		4
12	93	catch	2	802	NS_BAL1915.bmp	NS	3	4
12	94	catch	1	723	HD_MIL1848.bmp	HD	2	1
12	95	sperimentale	NULL	NULL	HS_HES1828.bmp	HS		1
12	96	catch	1	545	HS_HES1828.bmp	HS	2	1
12	97	catch	1	716	HS_GER1820.bmp	HS	2	1
12	98	sperimentale	NULL	NULL	HD_STE1665.bmp	HD		1
12	99	catch	2	960	ND_FRI1820.bmp	ND	3	4
12	100	sperimentale	NULL	NULL	HS_PUG1600.bmp	HS		1
12	101	sperimentale	NULL	NULL	ND_HAC1779.bmp	ND		4
12	102	catch	1	775	HS_MAE1656.bmp	HS	2	1
12	103	sperimentale	NULL	NULL	HS_CAR1596.bmp	HS		1
12	104	sperimentale	NULL	NULL	NS_FRI1808.bmp	NS		4
12	105	catch	3	1099	ND_FRI1821.bmp	ND	4	4
12	106	sperimentale	NULL	NULL	ND_FRI1823.bmp	ND		1
12	107	sperimentale	NULL	NULL	ND_MIC1818.bmp	ND		4
12	108	sperimentale	NULL	NULL	ND_FRI1820.bmp	ND		4
12	109	catch	{SHIFT}	1140	HS_MEN1760.bmp	HS	1	1
12	110	sperimentale	NULL	NULL	ND_FRI1823.bmp	ND		1
12	111	sperimentale	NULL	NULL	NS_FRI1824.bmp	NS		1
12	112	sperimentale	NULL	NULL	HD_CRE1707.bmp	HD		1
12	113	NULLJitter	NULL	NULL	?	?		5
12	114	catch	2	861	HD_DOS1524.bmp	HD	3	4
12	115	sperimentale	NULL	NULL	HD_HOP1700.bmp	HD		1
12	116	sperimentale	NULL	NULL	HS_GER1820.bmp	HS		1
12	117	sperimentale	NULL	NULL	ND_HAC1779.bmp	ND		4
12	118	catch	3	1422	ND_GIG1890.bmp	ND	4	4
12	119	catch	2	774	ND_HAC1779.bmp	ND	3	4
12	120	sperimentale	NULL	NULL	ND_MIC1818.bmp	ND		4
12	121	sperimentale	NULL	NULL	NS_BAL1915.bmp	NS		4
12	122	sperimentale	NULL	NULL	HS_PUG1600.bmp	HS		1
12	123	NULLJitter	NULL	NULL	?	?		5
12	124	sperimentale	NULL	NULL	ND_MIC1818.bmp	ND		4
12	125	sperimentale	NULL	NULL	HS_MEN1760.bmp	HS		1
12	126	catch	2	776	ND_MIC1818.bmp	ND	3	4
12	127	sperimentale	NULL	NULL	NS_COR1822.bmp	NS		4
12	128	sperimentale	NULL	NULL	ND_FRI1821.bmp	ND		4
12	129	NULLJitter	NULL	NULL	?	?		5
12	130	NULLJitter	NULL	NULL	?	?		5
12	131	sperimentale	NULL	NULL	HS_GER1820.bmp	HS		1
12	132	sperimentale	NULL	NULL	HS_MAE1656.bmp	HS		1
13	1	sperimentale	NULL	NULL	NS_REN1882.bmp	NS		1
13	2	sperimentale	NULL	NULL	HD_DOS1524.bmp	HD		1
13	3	catch	2	1290	HS_GER1820.bmp	HS	3	4
13	4	sperimentale	NULL	NULL	HS_HES1828.bmp	HS		4
13	5	sperimentale	NULL	NULL	HD_DOS1524.bmp	HD		1
13	6	sperimentale	NULL	NULL	ND_FRI1820.bmp	ND		4
13	7	catch	3	627	ND_GIG1890.bmp	ND	4	0
13	8	sperimentale	NULL	NULL	HS_MAE1656.bmp	HS		4
13	9	catch	2	596	HS_HES1828.bmp	HS	3	4
13	10	NULLJitter	NULL	NULL	?	?		5
13	11	NULLJitter	NULL	NULL	?	?		5
13	12	catch	3	680	NS_FRI1824.bmp	NS	4	4
13	13	catch	1	627	HD_DOS1524.bmp	HD	2	1
13	14	sperimentale	NULL	NULL	ND_FRI1821.bmp	ND		4
13	15	sperimentale	NULL	NULL	HS_GER1820.bmp	HS		4
13	16	sperimentale	NULL	NULL	NS_COR1822.bmp	NS		1
13	17	catch	2	812	HS_MEN1760.bmp	HS	3	4
13	18	sperimentale	NULL	NULL	HD_CRE1707.bmp	HD		1
13	19	sperimentale	NULL	NULL	ND_GIG1890.bmp	ND		0
13	20	catch	3	760	ND_FRI1821.bmp	ND	4	4
13	21	sperimentale	NULL	NULL	ND_MIC1818.bmp	ND		1
13	22	sperimentale	NULL	NULL	NS_FRI1824.bmp	NS		4
13	23	sperimentale	NULL	NULL	ND_HAC1779.bmp	ND		0
13	24	catch	1	635	ND_MIC1818.bmp	ND	2	1
13	25	catch	3	618	NS_FRI1824.bmp	NS	4	4
13	26	NULLJitter	NULL	NULL	?	?		5
13	27	sperimentale	NULL	NULL	HD_STE1665.bmp	HD		4
13	28	sperimentale	NULL	NULL	HS_CAR1596.bmp	HS		1
13	29	sperimentale	NULL	NULL	ND_GIG1890.bmp	ND		0
13	30	sperimentale	NULL	NULL	NS_FRI1829.bmp	NS		4
13	31	catch	1	676	ND_HAC1779.bmp	ND	2	0
13	32	sperimentale	NULL	NULL	HS_MAE1656.bmp	HS		4
13	33	sperimentale	NULL	NULL	ND_MIC1818.bmp	ND		1
13	34	sperimentale	NULL	NULL	HD_CRE1707.bmp	HD		1
13	35	sperimentale	NULL	NULL	HS_GER1820.bmp	HS		4
13	36	NULLJitter	NULL	NULL	?	?		5
13	37	NULLJitter	NULL	NULL	?	?		5
13	38	NULLJitter	NULL	NULL	?	?		5
13	39	catch	2	924	NS_FRI1829.bmp	NS	3	4
13	40	catch	2	611	ND_HAC1779.bmp	ND	3	0
13	41	catch	3	508	ND_FRI1820.bmp	ND	4	4
13	42	NULLJitter	NULL	NULL	?	?		5
13	43	sperimentale	NULL	NULL	HS_MAE1656.bmp	HS		4
13	44	sperimentale	NULL	NULL	HS_CAR1596.bmp	HS		1
13	45	sperimentale	NULL	NULL	ND_HAC1779.bmp	ND		0
13	46	catch	3	551	ND_FRI1820.bmp	ND	4	4
13	47	sperimentale	NULL	NULL	NS_FRI1829.bmp	NS		4
13	48	sperimentale	NULL	NULL	HD_STE1665.bmp	HD		4
13	49	catch	1	556	NS_FRI1808.bmp	NS	2	0
13	50	catch	{SHIFT}	460	NS_REN1882.bmp	NS	1	1
13	51	catch	{SHIFT}	611	HD_CRE1707.bmp	HD	1	1
13	52	sperimentale	NULL	NULL	NS_FRI1824.bmp	NS		4
13	53	NULLJitter	NULL	NULL	?	?		5
13	54	sperimentale	NULL	NULL	NS_COR1822.bmp	NS		1
13	55	NULLJitter	NULL	NULL	?	?		5
13	56	catch	{SHIFT}	1085	HD_CRE1707.bmp	HD	1	1
13	57	catch	{SHIFT}	688	HS_CAR1596.bmp	HS	1	1
13	58	sperimentale	NULL	NULL	HS_HES1828.bmp	HS		4
13	59	catch	3	686	HS_MAE1656.bmp	HS	4	4
13	60	sperimentale	NULL	NULL	ND_FRI1820.bmp	ND		4
13	61	sperimentale	NULL	NULL	ND_GIG1890.bmp	ND		0
13	62	sperimentale	NULL	NULL	HD_FRI1827.bmp	HD		4
13	63	sperimentale	NULL	NULL	NS_REN1882.bmp	NS		1
13	64	catch	{SHIFT}	1007	HD_HOP1700.bmp	HD	1	1
13	65	catch	1	590	HD_MIL1848.bmp	HD	2	1
13	66	NULLJitter	NULL	NULL	?	?		5
13	67	sperimentale	NULL	NULL	HS_MEN1760.bmp	HS		4
13	68	sperimentale	NULL	NULL	NS_FRI1808.bmp	NS		0
13	69	sperimentale	NULL	NULL	HD_FRI1827.bmp	HD		4
13	70	catch	3	623	ND_FRI1823.bmp	ND	4	4
13	71	sperimentale	NULL	NULL	HD_HOP1700.bmp	HD		1
13	72	sperimentale	NULL	NULL	ND_FRI1823.bmp	ND		4
13	73	sperimentale	NULL	NULL	HS_MEN1760.bmp	HS		4
13	74	catch	1	959	HD_DOS1524.bmp	HD	2	1
13	75	catch	2	535	HD_STE1665.bmp	HD	3	4
13	76	NULLJitter	NULL	NULL	?	?		5
13	77	catch	{SHIFT}	1071	HS_CAR1596.bmp	HS	1	1
13	78	catch	3	570	HS_MAE1656.bmp	HS	4	4
13	79	catch	{SHIFT}	641	NS_BAL1915.bmp	NS	1	1
13	80	sperimentale	NULL	NULL	ND_FRI1823.bmp	ND		4
13	81	sperimentale	NULL	NULL	HD_HOP1700.bmp	HD		1
13	82	catch	{SHIFT}	696	NS_COR1822.bmp	NS	1	1
13	83	sperimentale	NULL	NULL	HS_CAR1596.bmp	HS		1
13	84	sperimentale	NULL	NULL	HS_MEN1760.bmp	HS		4
13	85	sperimentale	NULL	NULL	HD_MIL1848.bmp	HD		1
13	86	sperimentale	NULL	NULL	ND_FRI1823.bmp	ND		4
13	87	sperimentale	NULL	NULL	HD_MIL1848.bmp	HD		1
13	88	catch	2	1405	NS_FRI1829.bmp	NS	3	4
13	89	sperimentale	NULL	NULL	HS_HES1828.bmp	HS		4
13	90	sperimentale	NULL	NULL	ND_HAC1779.bmp	ND		0
13	91	sperimentale	NULL	NULL	HD_HOP1700.bmp	HD		1
13	92	sperimentale	NULL	NULL	NS_BAL1915.bmp	NS		1
13	93	sperimentale	NULL	NULL	HD_STE1665.bmp	HD		4
13	94	sperimentale	NULL	NULL	HS_PUG1600.bmp	HS		1
13	95	sperimentale	NULL	NULL	ND_MIC1818.bmp	ND		1
13	96	catch	2	590	HS_MEN1760.bmp	HS	3	4
13	97	sperimentale	NULL	NULL	HS_GER1820.bmp	HS		4
13	98	sperimentale	NULL	NULL	NS_BAL1915.bmp	NS		1
13	99	sperimentale	NULL	NULL	HS_PUG1600.bmp	HS		1
13	100	catch	1	677	ND_MIC1818.bmp	ND	2	1
13	101	sperimentale	NULL	NULL	NS_COR1822.bmp	NS		1
13	102	catch	{SHIFT}	821	NS_COR1822.bmp	NS	1	1
13	103	catch	2	1119	HS_HES1828.bmp	HS	3	4
13	104	sperimentale	NULL	NULL	NS_FRI1808.bmp	NS		0
13	105	sperimentale	NULL	NULL	NS_FRI1824.bmp	NS		4
13	106	catch	3	706	ND_FRI1821.bmp	ND	4	4
13	107	catch	2	554	HD_STE1665.bmp	HD	3	4
13	108	catch	1	737	HS_PUG1600.bmp	HS	2	1
13	109	sperimentale	NULL	NULL	NS_FRI1829.bmp	NS		4
13	110	sperimentale	NULL	NULL	HD_DOS1524.bmp	HD		1
13	111	sperimentale	NULL	NULL	NS_REN1882.bmp	NS		1
13	112	catch	1	604	ND_GIG1890.bmp	ND	2	0
13	113	sperimentale	NULL	NULL	HS_PUG1600.bmp	HS		1
13	114	catch	3	525	HD_FRI1827.bmp	HD	4	4
13	115	catch	1	983	HS_PUG1600.bmp	HS	2	1
13	116	catch	2	972	HS_GER1820.bmp	HS	3	4
13	117	sperimentale	NULL	NULL	ND_FRI1821.bmp	ND		4
13	118	catch	3	1047	ND_FRI1823.bmp	ND	4	4
13	119	sperimentale	NULL	NULL	ND_FRI1820.bmp	ND		4
13	120	sperimentale	NULL	NULL	HD_CRE1707.bmp	HD		1
13	121	catch	3	560	HD_FRI1827.bmp	HD	4	4
13	122	catch	{SHIFT}	885	NS_BAL1915.bmp	NS	1	1
13	123	sperimentale	NULL	NULL	NS_BAL1915.bmp	NS		1
13	124	sperimentale	NULL	NULL	HD_MIL1848.bmp	HD		1
13	125	sperimentale	NULL	NULL	NS_FRI1808.bmp	NS		0
13	126	catch	{SHIFT}	647	NS_REN1882.bmp	NS	1	1
13	127	sperimentale	NULL	NULL	HD_FRI1827.bmp	HD		4
13	128	NULLJitter	NULL	NULL	?	?		5
13	129	catch	2	623	NS_FRI1808.bmp	NS	3	0
13	130	sperimentale	NULL	NULL	ND_FRI1821.bmp	ND		4
13	131	catch	1	585	HD_HOP1700.bmp	HD	2	1
13	132	catch	1	1156	HD_MIL1848.bmp	HD	2	1
14	1	catch	1	1184	ND_MIC1818.bmp	ND	2	1
14	2	sperimentale	NULL	NULL	NS_COR1822.bmp	NS		1
14	3	catch	3	657	ND_HAC1779.bmp	ND	4	4
14	4	catch	2	697	HS_PUG1600.bmp	HS	3	4
14	5	catch	{SHIFT}	1446	NS_FRI1824.bmp	NS	1	1
14	6	catch		0	ND_MIC1818.bmp	ND		1
14	7	sperimentale	NULL	NULL	ND_FRI1821.bmp	ND		1
14	8	catch	2	519	NS_FRI1829.bmp	NS	3	4
14	9	sperimentale	NULL	NULL	ND_MIC1818.bmp	ND		1
14	10	sperimentale	NULL	NULL	ND_FRI1820.bmp	ND		0
14	11	catch	{SHIFT}	530	NS_BAL1915.bmp	NS	1	1
14	12	sperimentale	NULL	NULL	NS_COR1822.bmp	NS		1
14	13	sperimentale	NULL	NULL	NS_FRI1829.bmp	NS		4
14	14	catch	{SHIFT}	589	NS_FRI1808.bmp	NS	1	1
14	15	NULLJitter	NULL	NULL	?	?		5
14	16	catch	{SHIFT}	579	HS_MEN1760.bmp	HS	1	1
14	17	catch	1	442	ND_FRI1821.bmp	ND	2	1
14	18	catch	1	343	ND_FRI1820.bmp	ND	2	0
14	19	sperimentale	NULL	NULL	ND_FRI1823.bmp	ND		4
14	20	sperimentale	NULL	NULL	HS_GER1820.bmp	HS		1
14	21	sperimentale	NULL	NULL	NS_BAL1915.bmp	NS		1
14	22	sperimentale	NULL	NULL	NS_REN1882.bmp	NS		1
14	23	catch	{SHIFT}	746	HD_STE1665.bmp	HD	1	1
14	24	catch	1	1137	NS_REN1882.bmp	NS	2	1
14	25	sperimentale	NULL	NULL	ND_FRI1823.bmp	ND		4
14	26	sperimentale	NULL	NULL	NS_FRI1824.bmp	NS		1
14	27	sperimentale	NULL	NULL	HD_STE1665.bmp	HD		1
14	28	sperimentale	NULL	NULL	HD_DOS1524.bmp	HD		4
14	29	catch	1	450	NS_FRI1824.bmp	NS	2	1
14	30	catch	1	1219	NS_COR1822.bmp	NS	2	1
14	31	NULLJitter	NULL	NULL	?	?		5
14	32	catch		0	NS_FRI1829.bmp	NS		4
14	33	catch	3	677	HD_DOS1524.bmp	HD	4	4
14	34	sperimentale	NULL	NULL	HS_CAR1596.bmp	HS		0
14	35	sperimentale	NULL	NULL	HD_FRI1827.bmp	HD		1
14	36	sperimentale	NULL	NULL	NS_FRI1808.bmp	NS		1
14	37	sperimentale	NULL	NULL	ND_GIG1890.bmp	ND		4
14	38	sperimentale	NULL	NULL	HD_MIL1848.bmp	HD		1
14	39	sperimentale	NULL	NULL	NS_FRI1824.bmp	NS		1
14	40	catch	1	632	HD_MIL1848.bmp	HD	2	1
14	41	sperimentale	NULL	NULL	ND_MIC1818.bmp	ND		1
14	42	sperimentale	NULL	NULL	HS_MEN1760.bmp	HS		1
14	43	sperimentale	NULL	NULL	HD_FRI1827.bmp	HD		1
14	44	catch	2	593	ND_FRI1823.bmp	ND	3	4
14	45	sperimentale	NULL	NULL	NS_FRI1824.bmp	NS		1
14	46	sperimentale	NULL	NULL	HD_HOP1700.bmp	HD		4
14	47	sperimentale	NULL	NULL	HS_HES1828.bmp	HS		1
14	48	sperimentale	NULL	NULL	HD_FRI1827.bmp	HD		1
14	49	sperimentale	NULL	NULL	ND_FRI1823.bmp	ND		4
14	50	catch	2	506	HS_PUG1600.bmp	HS	3	4
14	51	catch	1	948	HS_CAR1596.bmp	HS	2	0
14	52	sperimentale	NULL	NULL	HS_GER1820.bmp	HS		1
14	53	sperimentale	NULL	NULL	NS_FRI1808.bmp	NS		1
14	54	catch	2	639	HD_HOP1700.bmp	HD	3	4
14	55	sperimentale	NULL	NULL	HS_CAR1596.bmp	HS		0
14	56	catch	2	514	ND_FRI1823.bmp	ND	3	4
14	57	NULLJitter	NULL	NULL	?	?		5
14	58	sperimentale	NULL	NULL	NS_COR1822.bmp	NS		1
14	59	catch	1	589	ND_FRI1821.bmp	ND	2	1
14	60	sperimentale	NULL	NULL	ND_GIG1890.bmp	ND		4
14	61	sperimentale	NULL	NULL	HD_STE1665.bmp	HD		1
14	62	sperimentale	NULL	NULL	HS_MAE1656.bmp	HS		4
14	63	NULLJitter	NULL	NULL	?	?		5
14	64	catch	2	456	ND_HAC1779.bmp	ND	3	4
14	65	sperimentale	NULL	NULL	HS_PUG1600.bmp	HS		4
14	66	catch	2	503	HS_MAE1656.bmp	HS	3	4
14	67	sperimentale	NULL	NULL	HD_HOP1700.bmp	HD		4
14	68	sperimentale	NULL	NULL	ND_HAC1779.bmp	ND		4
14	69	catch	1	946	HD_MIL1848.bmp	HD	2	1
14	70	catch	1	875	NS_FRI1808.bmp	NS	2	1
14	71	catch	1	652	NS_COR1822.bmp	NS	2	1
14	72	sperimentale	NULL	NULL	HD_CRE1707.bmp	HD		4
14	73	NULLJitter	NULL	NULL	?	?		5
14	74	catch	2	587	HS_MAE1656.bmp	HS	3	4
14	75	NULLJitter	NULL	NULL	?	?		5
14	76	sperimentale	NULL	NULL	NS_FRI1829.bmp	NS		4
14	77	catch	2	311	ND_GIG1890.bmp	ND	3	4
14	78	catch	{SHIFT}	516	NS_BAL1915.bmp	NS	1	1
14	79	catch	3	1057	HD_CRE1707.bmp	HD	4	4
14	80	catch	2	726	HS_CAR1596.bmp	HS	3	0
14	81	catch	1	256	HS_HES1828.bmp	HS	2	1
14	82	sperimentale	NULL	NULL	ND_FRI1821.bmp	ND		1
14	83	sperimentale	NULL	NULL	ND_FRI1821.bmp	ND		1
14	84	sperimentale	NULL	NULL	ND_FRI1820.bmp	ND		0
14	85	catch		0	NS_REN1882.bmp	NS		1
14	86	sperimentale	NULL	NULL	ND_FRI1820.bmp	ND		0
14	87	sperimentale	NULL	NULL	HD_CRE1707.bmp	HD		4
14	88	catch	{SHIFT}	497	HS_MEN1760.bmp	HS	1	1
14	89	catch	3	401	HD_DOS1524.bmp	HD	4	4
14	90	catch	2	1218	HD_CRE1707.bmp	HD	3	4
14	91	NULLJitter	NULL	NULL	?	?		5
14	92	sperimentale	NULL	NULL	ND_MIC1818.bmp	ND		1
14	93	sperimentale	NULL	NULL	NS_FRI1829.bmp	NS		4
14	94	NULLJitter	NULL	NULL	?	?		5
14	95	sperimentale	NULL	NULL	NS_BAL1915.bmp	NS		1
14	96	NULLJitter	NULL	NULL	?	?		5
14	97	NULLJitter	NULL	NULL	?	?		5
14	98	sperimentale	NULL	NULL	HS_CAR1596.bmp	HS		0
14	99	sperimentale	NULL	NULL	NS_REN1882.bmp	NS		1
14	100	sperimentale	NULL	NULL	HS_GER1820.bmp	HS		1
14	101	sperimentale	NULL	NULL	HS_HES1828.bmp	HS		1
14	102	catch	2	1048	ND_FRI1820.bmp	ND	3	0
14	103	sperimentale	NULL	NULL	HS_MAE1656.bmp	HS		4
14	104	sperimentale	NULL	NULL	NS_FRI1808.bmp	NS		1
14	105	sperimentale	NULL	NULL	ND_HAC1779.bmp	ND		4
14	106	sperimentale	NULL	NULL	HS_PUG1600.bmp	HS		4
14	107	sperimentale	NULL	NULL	HS_PUG1600.bmp	HS		4
14	108	catch	1	1170	HD_FRI1827.bmp	HD	2	1
14	109	catch	2	718	HD_HOP1700.bmp	HD	3	4
14	110	catch	2	1102	ND_GIG1890.bmp	ND	3	4
14	111	sperimentale	NULL	NULL	ND_GIG1890.bmp	ND		4
14	112	NULLJitter	NULL	NULL	?	?		5
14	113	sperimentale	NULL	NULL	HD_DOS1524.bmp	HD		4
14	114	sperimentale	NULL	NULL	HD_MIL1848.bmp	HD		1
14	115	sperimentale	NULL	NULL	HS_MEN1760.bmp	HS		1
14	116	catch	1	930	HS_HES1828.bmp	HS	2	1
14	117	sperimentale	NULL	NULL	HS_MEN1760.bmp	HS		1
14	118	catch	1	848	HD_FRI1827.bmp	HD	2	1
14	119	sperimentale	NULL	NULL	ND_HAC1779.bmp	ND		4
14	120	sperimentale	NULL	NULL	HD_DOS1524.bmp	HD		4
14	121	sperimentale	NULL	NULL	HS_MAE1656.bmp	HS		4
14	122	sperimentale	NULL	NULL	HD_HOP1700.bmp	HD		4
14	123	sperimentale	NULL	NULL	HS_HES1828.bmp	HS		1
14	124	sperimentale	NULL	NULL	HD_CRE1707.bmp	HD		4
14	125	sperimentale	NULL	NULL	HD_STE1665.bmp	HD		1
14	126	NULLJitter	NULL	NULL	?	?		5
14	127	sperimentale	NULL	NULL	HD_MIL1848.bmp	HD		1
14	128	catch		0	HS_GER1820.bmp	HS		1
14	129	sperimentale	NULL	NULL	NS_BAL1915.bmp	NS		1
14	130	catch	1	372	HS_GER1820.bmp	HS	2	1
14	131	sperimentale	NULL	NULL	NS_REN1882.bmp	NS		1
14	132	catch	{SHIFT}	1123	HD_STE1665.bmp	HD	1	1
15	1	sperimentale	NULL	NULL	ND_GIG1890.bmp	ND		0
15	2	catch		0	ND_FRI1821.bmp	ND		1
15	3	sperimentale	NULL	NULL	HD_DOS1524.bmp	HD		0
15	4	NULLJitter	NULL	NULL	?	?		5
15	5	sperimentale	NULL	NULL	HD_FRI1827.bmp	HD		0
15	6	sperimentale	NULL	NULL	ND_HAC1779.bmp	ND		4
15	7	sperimentale	NULL	NULL	NS_FRI1824.bmp	NS		0
15	8	catch	1	1030	HS_MAE1656.bmp	HS	2	1
15	9	catch	1	1181	NS_REN1882.bmp	NS	2	0
15	10	sperimentale	NULL	NULL	ND_FRI1820.bmp	ND		4
15	11	catch	2	768	ND_GIG1890.bmp	ND	3	0
15	12	sperimentale	NULL	NULL	ND_FRI1821.bmp	ND		1
15	13	sperimentale	NULL	NULL	NS_FRI1829.bmp	NS		1
15	14	sperimentale	NULL	NULL	NS_BAL1915.bmp	NS		1
15	15	catch		0	NS_COR1822.bmp	NS		0
15	16	sperimentale	NULL	NULL	HS_PUG1600.bmp	HS		4
15	17	sperimentale	NULL	NULL	HS_CAR1596.bmp	HS		4
15	18	sperimentale	NULL	NULL	HS_HES1828.bmp	HS		4
15	19	catch	{SHIFT}	1029	HD_DOS1524.bmp	HD	1	0
15	20	sperimentale	NULL	NULL	ND_HAC1779.bmp	ND		4
15	21	catch	1	932	ND_FRI1823.bmp	ND	2	1
15	22	sperimentale	NULL	NULL	ND_GIG1890.bmp	ND		0
15	23	sperimentale	NULL	NULL	NS_FRI1824.bmp	NS		0
15	24	catch	1	1207	NS_BAL1915.bmp	NS	2	1
15	25	sperimentale	NULL	NULL	HS_MAE1656.bmp	HS		1
15	26	catch		0	NS_COR1822.bmp	NS		0
15	27	catch	1	1426	HD_STE1665.bmp	HD	2	0
15	28	NULLJitter	NULL	NULL	?	?		5
15	29	sperimentale	NULL	NULL	HD_CRE1707.bmp	HD		4
15	30	sperimentale	NULL	NULL	HS_HES1828.bmp	HS		4
15	31	sperimentale	NULL	NULL	ND_FRI1820.bmp	ND		4
15	32	catch	2	867	NS_REN1882.bmp	NS	3	0
15	33	sperimentale	NULL	NULL	HS_MAE1656.bmp	HS		1
15	34	catch		0	HS_MAE1656.bmp	HS		1
15	35	catch	1	1493	NS_FRI1824.bmp	NS	2	0
15	36	sperimentale	NULL	NULL	HD_DOS1524.bmp	HD		0
15	37	sperimentale	NULL	NULL	HD_STE1665.bmp	HD		0
15	38	sperimentale	NULL	NULL	HD_MIL1848.bmp	HD		4
15	39	NULLJitter	NULL	NULL	?	?		5
15	40	catch		0	HD_HOP1700.bmp	HD		4
15	41	sperimentale	NULL	NULL	NS_FRI1808.bmp	NS		0
15	42	sperimentale	NULL	NULL	HD_FRI1827.bmp	HD		0
15	43	sperimentale	NULL	NULL	NS_COR1822.bmp	NS		0
15	44	NULLJitter	NULL	NULL	?	?		5
15	45	sperimentale	NULL	NULL	HD_HOP1700.bmp	HD		4
15	46	sperimentale	NULL	NULL	ND_FRI1820.bmp	ND		4
15	47	sperimentale	NULL	NULL	HD_FRI1827.bmp	HD		0
15	48	sperimentale	NULL	NULL	NS_FRI1808.bmp	NS		0
15	49	sperimentale	NULL	NULL	HD_CRE1707.bmp	HD		4
15	50	sperimentale	NULL	NULL	HS_CAR1596.bmp	HS		4
15	51	sperimentale	NULL	NULL	HD_MIL1848.bmp	HD		4
15	52	catch	2	1291	ND_HAC1779.bmp	ND	3	4
15	53	sperimentale	NULL	NULL	ND_HAC1779.bmp	ND		4
15	54	sperimentale	NULL	NULL	HD_STE1665.bmp	HD		0
15	55	NULLJitter	NULL	NULL	?	?		5
15	56	catch	3	759	HS_PUG1600.bmp	HS	4	4
15	57	sperimentale	NULL	NULL	ND_MIC1818.bmp	ND		4
15	58	sperimentale	NULL	NULL	HS_PUG1600.bmp	HS		4
15	59	sperimentale	NULL	NULL	HS_MEN1760.bmp	HS		4
15	60	sperimentale	NULL	NULL	HD_CRE1707.bmp	HD		4
15	61	sperimentale	NULL	NULL	NS_BAL1915.bmp	NS		1
15	62	sperimentale	NULL	NULL	HS_PUG1600.bmp	HS		4
15	63	sperimentale	NULL	NULL	HS_MEN1760.bmp	HS		4
15	64	catch	3	982	HS_MEN1760.bmp	HS	4	4
15	65	catch	2	626	NS_FRI1824.bmp	NS	3	0
15	66	catch	1	1130	ND_FRI1821.bmp	ND	2	1
15	67	sperimentale	NULL	NULL	HS_HES1828.bmp	HS		4
15	68	catch	3	1057	HD_STE1665.bmp	HD	4	0
15	69	sperimentale	NULL	NULL	NS_COR1822.bmp	NS		0
15	70	catch	2	774	NS_FRI1808.bmp	NS	3	0
15	71	catch	2	915	HS_CAR1596.bmp	HS	3	4
15	72	sperimentale	NULL	NULL	NS_REN1882.bmp	NS		0
15	73	catch	2	586	HD_FRI1827.bmp	HD	3	0
15	74	catch		0	HS_CAR1596.bmp	HS		4
15	75	sperimentale	NULL	NULL	HS_MEN1760.bmp	HS		4
15	76	catch	1	804	HD_FRI1827.bmp	HD	2	0
15	77	sperimentale	NULL	NULL	HD_DOS1524.bmp	HD		0
15	78	NULLJitter	NULL	NULL	?	?		5
15	79	sperimentale	NULL	NULL	HD_STE1665.bmp	HD		0
15	80	sperimentale	NULL	NULL	ND_FRI1821.bmp	ND		1
15	81	catch	{SHIFT}	984	NS_FRI1808.bmp	NS	1	0
15	82	catch	2	1214	HS_GER1820.bmp	HS	3	4
15	83	sperimentale	NULL	NULL	NS_FRI1808.bmp	NS		0
15	84	sperimentale	NULL	NULL	ND_MIC1818.bmp	ND		4
15	85	sperimentale	NULL	NULL	HD_HOP1700.bmp	HD		4
15	86	catch	2	522	HS_HES1828.bmp	HS	3	4
15	87	catch	{SHIFT}	1681	NS_BAL1915.bmp	NS	1	1
15	88	NULLJitter	NULL	NULL	?	?		5
15	89	catch	2	778	ND_MIC1818.bmp	ND	3	4
15	90	sperimentale	NULL	NULL	HS_MAE1656.bmp	HS		1
15	91	catch	3	1559	HS_PUG1600.bmp	HS	4	4
15	92	sperimentale	NULL	NULL	ND_GIG1890.bmp	ND		0
15	93	catch	2	394	ND_MIC1818.bmp	ND	3	4
15	94	sperimentale	NULL	NULL	NS_REN1882.bmp	NS		0
15	95	sperimentale	NULL	NULL	ND_FRI1821.bmp	ND		1
15	96	catch	3	647	HS_HES1828.bmp	HS	4	4
15	97	sperimentale	NULL	NULL	ND_MIC1818.bmp	ND		4
15	98	catch	2	927	HD_CRE1707.bmp	HD	3	4
15	99	sperimentale	NULL	NULL	NS_FRI1829.bmp	NS		1
15	100	NULLJitter	NULL	NULL	?	?		5
15	101	catch	3	1626	HS_MEN1760.bmp	HS	4	4
15	102	NULLJitter	NULL	NULL	?	?		5
15	103	catch		0	ND_FRI1820.bmp	ND		4
15	104	catch	1	1072	NS_FRI1829.bmp	NS	2	1
15	105	catch	2	635	HD_MIL1848.bmp	HD	3	4
15	106	sperimentale	NULL	NULL	HS_CAR1596.bmp	HS		4
15	107	sperimentale	NULL	NULL	NS_FRI1829.bmp	NS		1
15	108	catch	{SHIFT}	1523	ND_GIG1890.bmp	ND	1	0
15	109	sperimentale	NULL	NULL	HS_GER1820.bmp	HS		4
15	110	NULLJitter	NULL	NULL	?	?		5
15	111	sperimentale	NULL	NULL	ND_FRI1823.bmp	ND		1
15	112	sperimentale	NULL	NULL	NS_REN1882.bmp	NS		0
15	113	sperimentale	NULL	NULL	ND_FRI1823.bmp	ND		1
15	114	sperimentale	NULL	NULL	HS_GER1820.bmp	HS		4
15	115	catch	2	796	HD_MIL1848.bmp	HD	3	4
15	116	catch	2	899	HD_HOP1700.bmp	HD	3	4
15	117	catch		0	ND_HAC1779.bmp	ND		4
15	118	catch		0	NS_FRI1829.bmp	NS		1
15	119	catch	2	366	HD_CRE1707.bmp	HD	3	4
15	120	catch	2	579	HD_DOS1524.bmp	HD	3	0
15	121	NULLJitter	NULL	NULL	?	?		5
15	122	sperimentale	NULL	NULL	HD_MIL1848.bmp	HD		4
15	123	sperimentale	NULL	NULL	NS_BAL1915.bmp	NS		1
15	124	sperimentale	NULL	NULL	NS_FRI1824.bmp	NS		0
15	125	sperimentale	NULL	NULL	NS_COR1822.bmp	NS		0
15	126	sperimentale	NULL	NULL	HD_HOP1700.bmp	HD		4
15	127	catch	2	630	ND_FRI1820.bmp	ND	3	4
15	128	NULLJitter	NULL	NULL	?	?		5
15	129	sperimentale	NULL	NULL	HS_GER1820.bmp	HS		4
15	130	catch	3	416	HS_GER1820.bmp	HS	4	4
15	131	sperimentale	NULL	NULL	ND_FRI1823.bmp	ND		1
15	132	catch	1	1668	ND_FRI1823.bmp	ND	2	1
16	1	catch	{SHIFT}	1099	NS_FRI1824.bmp	NS	1	1
16	2	NULLJitter	NULL	NULL	?	?		5
16	3	sperimentale	NULL	NULL	ND_FRI1823.bmp	ND		1
16	4	catch	3	1165	NS_REN1882.bmp	NS	4	4
16	5	sperimentale	NULL	NULL	HD_MIL1848.bmp	HD		1
16	6	catch	1	1000	ND_FRI1821.bmp	ND	2	1
16	7	sperimentale	NULL	NULL	HS_MEN1760.bmp	HS		4
16	8	NULLJitter	NULL	NULL	?	?		5
16	9	sperimentale	NULL	NULL	ND_FRI1821.bmp	ND		1
16	10	catch	1	674	HD_HOP1700.bmp	HD	2	1
16	11	sperimentale	NULL	NULL	ND_HAC1779.bmp	ND		1
16	12	catch	1	1362	ND_FRI1820.bmp	ND	2	1
16	13	sperimentale	NULL	NULL	HD_FRI1827.bmp	HD		4
16	14	sperimentale	NULL	NULL	HS_MEN1760.bmp	HS		4
16	15	catch	2	363	HS_HES1828.bmp	HS	3	4
16	16	sperimentale	NULL	NULL	NS_REN1882.bmp	NS		4
16	17	sperimentale	NULL	NULL	ND_MIC1818.bmp	ND		1
16	18	sperimentale	NULL	NULL	HS_MAE1656.bmp	HS		1
16	19	sperimentale	NULL	NULL	ND_FRI1820.bmp	ND		1
16	20	sperimentale	NULL	NULL	HS_HES1828.bmp	HS		4
16	21	catch	1	613	ND_FRI1821.bmp	ND	2	1
16	22	sperimentale	NULL	NULL	NS_FRI1808.bmp	NS		1
16	23	sperimentale	NULL	NULL	NS_FRI1829.bmp	NS		1
16	24	catch	{SHIFT}	558	ND_FRI1823.bmp	ND	1	1
16	25	sperimentale	NULL	NULL	ND_FRI1820.bmp	ND		1
16	26	NULLJitter	NULL	NULL	?	?		5
16	27	sperimentale	NULL	NULL	HD_CRE1707.bmp	HD		0
16	28	catch	1	622	ND_FRI1823.bmp	ND	2	1
16	29	sperimentale	NULL	NULL	HD_HOP1700.bmp	HD		1
16	30	sperimentale	NULL	NULL	NS_FRI1824.bmp	NS		1
16	31	sperimentale	NULL	NULL	HS_MAE1656.bmp	HS		1
16	32	sperimentale	NULL	NULL	ND_FRI1821.bmp	ND		1
16	33	sperimentale	NULL	NULL	ND_FRI1823.bmp	ND		1
16	34	sperimentale	NULL	NULL	HS_CAR1596.bmp	HS		0
16	35	sperimentale	NULL	NULL	HD_HOP1700.bmp	HD		1
16	36	catch	{SHIFT}	586	ND_HAC1779.bmp	ND	1	1
16	37	catch	{SHIFT}	1029	HD_DOS1524.bmp	HD	1	1
16	38	catch	2	1169	ND_GIG1890.bmp	ND	3	4
16	39	sperimentale	NULL	NULL	HD_CRE1707.bmp	HD		0
16	40	catch	1	487	HS_GER1820.bmp	HS	2	1
16	41	NULLJitter	NULL	NULL	?	?		5
16	42	sperimentale	NULL	NULL	ND_GIG1890.bmp	ND		4
16	43	sperimentale	NULL	NULL	HD_CRE1707.bmp	HD		0
16	44	catch		0	HS_PUG1600.bmp	HS		1
16	45	catch	1	1540	ND_FRI1820.bmp	ND	2	1
16	46	NULLJitter	NULL	NULL	?	?		5
16	47	catch	{SHIFT}	1556	HS_PUG1600.bmp	HS	1	1
16	48	sperimentale	NULL	NULL	HS_GER1820.bmp	HS		1
16	49	sperimentale	NULL	NULL	ND_HAC1779.bmp	ND		1
16	50	sperimentale	NULL	NULL	HD_STE1665.bmp	HD		1
16	51	NULLJitter	NULL	NULL	?	?		5
16	52	sperimentale	NULL	NULL	HS_PUG1600.bmp	HS		1
16	53	catch	1	425	HD_MIL1848.bmp	HD	2	1
16	54	catch	3	984	NS_COR1822.bmp	NS	4	4
16	55	sperimentale	NULL	NULL	ND_HAC1779.bmp	ND		1
16	56	sperimentale	NULL	NULL	HS_HES1828.bmp	HS		4
16	57	catch		0	NS_FRI1824.bmp	NS		1
16	58	sperimentale	NULL	NULL	NS_FRI1829.bmp	NS		1
16	59	catch	{SHIFT}	507	HS_MAE1656.bmp	HS	1	1
16	60	sperimentale	NULL	NULL	NS_FRI1829.bmp	NS		1
16	61	sperimentale	NULL	NULL	HS_CAR1596.bmp	HS		0
16	62	catch	1	914	NS_FRI1808.bmp	NS	2	1
16	63	catch	{SHIFT}	739	NS_FRI1829.bmp	NS	1	1
16	64	sperimentale	NULL	NULL	HD_DOS1524.bmp	HD		1
16	65	sperimentale	NULL	NULL	HS_GER1820.bmp	HS		1
16	66	sperimentale	NULL	NULL	NS_FRI1808.bmp	NS		1
16	67	sperimentale	NULL	NULL	HD_STE1665.bmp	HD		1
16	68	sperimentale	NULL	NULL	HD_HOP1700.bmp	HD		1
16	69	catch	1	566	ND_MIC1818.bmp	ND	2	1
16	70	sperimentale	NULL	NULL	HS_PUG1600.bmp	HS		1
16	71	sperimentale	NULL	NULL	NS_FRI1824.bmp	NS		1
16	72	sperimentale	NULL	NULL	HD_STE1665.bmp	HD		1
16	73	NULLJitter	NULL	NULL	?	?		5
16	74	sperimentale	NULL	NULL	ND_FRI1823.bmp	ND		1
16	75	NULLJitter	NULL	NULL	?	?		5
16	76	catch	1	490	HD_DOS1524.bmp	HD	2	1
16	77	catch	1	1431	HS_MAE1656.bmp	HS	2	1
16	78	NULLJitter	NULL	NULL	?	?		5
16	79	catch	{SHIFT}	497	NS_FRI1829.bmp	NS	1	1
16	80	catch	3	520	NS_BAL1915.bmp	NS	4	4
16	81	sperimentale	NULL	NULL	NS_COR1822.bmp	NS		4
16	82	catch	2	1033	ND_GIG1890.bmp	ND	3	4
16	83	catch	1	1326	HS_CAR1596.bmp	HS	2	0
16	84	sperimentale	NULL	NULL	NS_BAL1915.bmp	NS		4
16	85	catch		0	ND_MIC1818.bmp	ND		1
16	86	sperimentale	NULL	NULL	HS_HES1828.bmp	HS		4
16	87	sperimentale	NULL	NULL	HD_MIL1848.bmp	HD		1
16	88	catch	2	338	HS_HES1828.bmp	HS	3	4
16	89	sperimentale	NULL	NULL	NS_COR1822.bmp	NS		4
16	90	catch		0	HS_MEN1760.bmp	HS		4
16	91	sperimentale	NULL	NULL	NS_COR1822.bmp	NS		4
16	92	sperimentale	NULL	NULL	ND_MIC1818.bmp	ND		1
16	93	sperimentale	NULL	NULL	HD_FRI1827.bmp	HD		4
16	94	sperimentale	NULL	NULL	HS_GER1820.bmp	HS		1
16	95	sperimentale	NULL	NULL	NS_FRI1824.bmp	NS		1
16	96	sperimentale	NULL	NULL	HS_PUG1600.bmp	HS		1
16	97	sperimentale	NULL	NULL	NS_BAL1915.bmp	NS		4
16	98	sperimentale	NULL	NULL	HD_DOS1524.bmp	HD		1
16	99	sperimentale	NULL	NULL	ND_FRI1821.bmp	ND		1
16	100	NULLJitter	NULL	NULL	?	?		5
16	101	sperimentale	NULL	NULL	ND_FRI1820.bmp	ND		1
16	102	catch	1	979	NS_FRI1808.bmp	NS	2	1
16	103	NULLJitter	NULL	NULL	?	?		5
16	104	catch	3	767	NS_BAL1915.bmp	NS	4	4
16	105	sperimentale	NULL	NULL	HD_MIL1848.bmp	HD		1
16	106	catch	1	550	HD_STE1665.bmp	HD	2	1
16	107	sperimentale	NULL	NULL	NS_REN1882.bmp	NS		4
16	108	catch	3	417	HD_FRI1827.bmp	HD	4	4
16	109	sperimentale	NULL	NULL	HS_MEN1760.bmp	HS		4
16	110	NULLJitter	NULL	NULL	?	?		5
16	111	catch	1	1214	ND_HAC1779.bmp	ND	2	1
16	112	catch	1	517	HS_GER1820.bmp	HS	2	1
16	113	catch	{SHIFT}	1470	HD_HOP1700.bmp	HD	1	1
16	114	sperimentale	NULL	NULL	HD_DOS1524.bmp	HD		1
16	115	sperimentale	NULL	NULL	HS_CAR1596.bmp	HS		0
16	116	catch	1	468	HD_CRE1707.bmp	HD	2	0
16	117	catch	2	1363	HS_MEN1760.bmp	HS	3	4
16	118	catch	2	1362	HD_CRE1707.bmp	HD	3	0
16	119	sperimentale	NULL	NULL	NS_REN1882.bmp	NS		4
16	120	sperimentale	NULL	NULL	NS_FRI1808.bmp	NS		1
16	121	catch		0	HD_STE1665.bmp	HD		1
16	122	sperimentale	NULL	NULL	HS_MAE1656.bmp	HS		1
16	123	sperimentale	NULL	NULL	ND_GIG1890.bmp	ND		4
16	124	catch	2	1143	HS_CAR1596.bmp	HS	3	0
16	125	sperimentale	NULL	NULL	ND_GIG1890.bmp	ND		4
16	126	sperimentale	NULL	NULL	ND_MIC1818.bmp	ND		1
16	127	catch	2	1454	HD_FRI1827.bmp	HD	3	4
16	128	catch	3	1442	NS_COR1822.bmp	NS	4	4
16	129	catch	1	979	HD_MIL1848.bmp	HD	2	1
16	130	sperimentale	NULL	NULL	NS_BAL1915.bmp	NS		4
16	131	sperimentale	NULL	NULL	HD_FRI1827.bmp	HD		4
16	132	catch	3	493	NS_REN1882.bmp	NS	4	4
17	1	NULLJitter	NULL	NULL	?	?		5
17	2	sperimentale	NULL	NULL	NS_FRI1808.bmp	NS		4
17	3	catch		0	HS_PUG1600.bmp	HS		4
17	4	sperimentale	NULL	NULL	ND_MIC1818.bmp	ND		4
17	5	sperimentale	NULL	NULL	HD_FRI1827.bmp	HD		4
17	6	sperimentale	NULL	NULL	NS_FRI1824.bmp	NS		4
17	7	NULLJitter	NULL	NULL	?	?		5
17	8	sperimentale	NULL	NULL	NS_FRI1829.bmp	NS		1
17	9	sperimentale	NULL	NULL	NS_BAL1915.bmp	NS		4
17	10	sperimentale	NULL	NULL	HD_DOS1524.bmp	HD		4
17	11	sperimentale	NULL	NULL	HS_MEN1760.bmp	HS		1
17	12	sperimentale	NULL	NULL	HD_FRI1827.bmp	HD		4
17	13	catch	2	1067	HD_FRI1827.bmp	HD	3	4
17	14	catch	3	880	HD_CRE1707.bmp	HD	4	4
17	15	sperimentale	NULL	NULL	HD_HOP1700.bmp	HD		1
17	16	catch		0	HD_HOP1700.bmp	HD		1
17	17	catch	{SHIFT}	483	HS_CAR1596.bmp	HS	1	1
17	18	sperimentale	NULL	NULL	HS_MAE1656.bmp	HS		4
17	19	catch	2	817	ND_HAC1779.bmp	ND	3	4
17	20	sperimentale	NULL	NULL	HS_HES1828.bmp	HS		1
17	21	sperimentale	NULL	NULL	HD_STE1665.bmp	HD		1
17	22	catch	3	492	HS_MAE1656.bmp	HS	4	4
17	23	NULLJitter	NULL	NULL	?	?		5
17	24	sperimentale	NULL	NULL	ND_FRI1821.bmp	ND		4
17	25	catch	2	765	ND_FRI1820.bmp	ND	3	4
17	26	catch	2	558	ND_FRI1821.bmp	ND	3	4
17	27	sperimentale	NULL	NULL	HS_MEN1760.bmp	HS		1
17	28	sperimentale	NULL	NULL	HD_DOS1524.bmp	HD		4
17	29	NULLJitter	NULL	NULL	?	?		5
17	30	sperimentale	NULL	NULL	NS_FRI1829.bmp	NS		1
17	31	sperimentale	NULL	NULL	HS_HES1828.bmp	HS		1
17	32	sperimentale	NULL	NULL	NS_FRI1824.bmp	NS		4
17	33	catch	{SHIFT}	481	NS_FRI1829.bmp	NS	1	1
17	34	sperimentale	NULL	NULL	HD_MIL1848.bmp	HD		1
17	35	catch	2	806	NS_BAL1915.bmp	NS	3	4
17	36	catch	2	790	ND_MIC1818.bmp	ND	3	4
17	37	sperimentale	NULL	NULL	HD_STE1665.bmp	HD		1
17	38	catch	2	852	NS_COR1822.bmp	NS	3	4
17	39	catch	3	788	HD_DOS1524.bmp	HD	4	4
17	40	catch	2	955	NS_COR1822.bmp	NS	3	4
17	41	NULLJitter	NULL	NULL	?	?		5
17	42	sperimentale	NULL	NULL	NS_BAL1915.bmp	NS		4
17	43	sperimentale	NULL	NULL	ND_FRI1820.bmp	ND		4
17	44	sperimentale	NULL	NULL	HD_MIL1848.bmp	HD		1
17	45	sperimentale	NULL	NULL	NS_REN1882.bmp	NS		1
17	46	NULLJitter	NULL	NULL	?	?		5
17	47	sperimentale	NULL	NULL	HS_CAR1596.bmp	HS		1
17	48	sperimentale	NULL	NULL	NS_FRI1808.bmp	NS		4
17	49	catch	2	724	HD_FRI1827.bmp	HD	3	4
17	50	catch	2	719	NS_FRI1808.bmp	NS	3	4
17	51	NULLJitter	NULL	NULL	?	?		5
17	52	sperimentale	NULL	NULL	ND_FRI1823.bmp	ND		4
17	53	catch	3	637	HD_CRE1707.bmp	HD	4	4
17	54	sperimentale	NULL	NULL	NS_FRI1824.bmp	NS		4
17	55	sperimentale	NULL	NULL	HD_HOP1700.bmp	HD		1
17	56	sperimentale	NULL	NULL	HS_PUG1600.bmp	HS		4
17	57	sperimentale	NULL	NULL	ND_HAC1779.bmp	ND		4
17	58	sperimentale	NULL	NULL	NS_COR1822.bmp	NS		4
17	59	catch	1	806	HS_MEN1760.bmp	HS	2	1
17	60	catch	1	1321	HS_HES1828.bmp	HS	2	1
17	61	sperimentale	NULL	NULL	NS_COR1822.bmp	NS		4
17	62	sperimentale	NULL	NULL	ND_MIC1818.bmp	ND		4
17	63	sperimentale	NULL	NULL	ND_MIC1818.bmp	ND		4
17	64	catch	3	719	HS_GER1820.bmp	HS	4	4
17	65	sperimentale	NULL	NULL	HS_HES1828.bmp	HS		1
17	66	sperimentale	NULL	NULL	HD_DOS1524.bmp	HD		4
17	67	catch	3	806	ND_FRI1823.bmp	ND	4	4
17	68	sperimentale	NULL	NULL	ND_FRI1821.bmp	ND		4
17	69	sperimentale	NULL	NULL	ND_FRI1823.bmp	ND		4
17	70	catch	2	789	NS_FRI1808.bmp	NS	3	4
17	71	catch	3	866	HD_DOS1524.bmp	HD	4	4
17	72	catch	3	1092	NS_FRI1824.bmp	NS	4	4
17	73	NULLJitter	NULL	NULL	?	?		5
17	74	sperimentale	NULL	NULL	HD_FRI1827.bmp	HD		4
17	75	catch	{SHIFT}	501	HD_STE1665.bmp	HD	1	1
17	76	catch	{SHIFT}	492	NS_FRI1829.bmp	NS	1	1
17	77	sperimentale	NULL	NULL	HS_GER1820.bmp	HS		4
17	78	catch	1	1103	HD_MIL1848.bmp	HD	2	1
17	79	sperimentale	NULL	NULL	ND_HAC1779.bmp	ND		4
17	80	sperimentale	NULL	NULL	ND_FRI1821.bmp	ND		4
17	81	sperimentale	NULL	NULL	HD_MIL1848.bmp	HD		1
17	82	catch	3	814	NS_FRI1824.bmp	NS	4	4
17	83	catch	1	803	HS_MEN1760.bmp	HS	2	1
17	84	NULLJitter	NULL	NULL	?	?		5
17	85	sperimentale	NULL	NULL	HS_MAE1656.bmp	HS		4
17	86	sperimentale	NULL	NULL	ND_GIG1890.bmp	ND		4
17	87	catch	2	867	NS_BAL1915.bmp	NS	3	4
17	88	catch	2	973	ND_FRI1821.bmp	ND	3	4
17	89	sperimentale	NULL	NULL	NS_FRI1808.bmp	NS		4
17	90	sperimentale	NULL	NULL	HD_CRE1707.bmp	HD		4
17	91	sperimentale	NULL	NULL	NS_BAL1915.bmp	NS		4
17	92	sperimentale	NULL	NULL	HS_MEN1760.bmp	HS		1
17	93	sperimentale	NULL	NULL	NS_COR1822.bmp	NS		4
17	94	catch	3	1385	HS_PUG1600.bmp	HS	4	4
17	95	sperimentale	NULL	NULL	HS_GER1820.bmp	HS		4
17	96	sperimentale	NULL	NULL	HS_CAR1596.bmp	HS		1
17	97	catch	{SHIFT}	856	HD_HOP1700.bmp	HD	1	1
17	98	catch	2	773	ND_MIC1818.bmp	ND	3	4
17	99	catch	1	1461	HS_HES1828.bmp	HS	2	1
17	100	NULLJitter	NULL	NULL	?	?		5
17	101	catch	1	631	HD_MIL1848.bmp	HD	2	1
17	102	sperimentale	NULL	NULL	HD_STE1665.bmp	HD		1
17	103	catch	1	918	NS_REN1882.bmp	NS	2	1
17	104	sperimentale	NULL	NULL	NS_REN1882.bmp	NS		1
17	105	sperimentale	NULL	NULL	ND_GIG1890.bmp	ND		4
17	106	sperimentale	NULL	NULL	HD_CRE1707.bmp	HD		4
17	107	catch	3	924	HS_GER1820.bmp	HS	4	4
17	108	catch	{SHIFT}	743	HS_CAR1596.bmp	HS	1	1
17	109	sperimentale	NULL	NULL	HS_PUG1600.bmp	HS		4
17	110	catch	2	914	ND_GIG1890.bmp	ND	3	4
17	111	catch	{SHIFT}	838	HD_STE1665.bmp	HD	1	1
17	112	sperimentale	NULL	NULL	ND_FRI1820.bmp	ND		4
17	113	catch	2	875	ND_GIG1890.bmp	ND	3	4
17	114	catch	3	849	HS_MAE1656.bmp	HS	4	4
17	115	sperimentale	NULL	NULL	HD_HOP1700.bmp	HD		1
17	116	NULLJitter	NULL	NULL	?	?		5
17	117	catch	2	1361	ND_FRI1820.bmp	ND	3	4
17	118	sperimentale	NULL	NULL	ND_FRI1823.bmp	ND		4
17	119	sperimentale	NULL	NULL	NS_REN1882.bmp	NS		1
17	120	sperimentale	NULL	NULL	ND_FRI1820.bmp	ND		4
17	121	catch	2	923	ND_HAC1779.bmp	ND	3	4
17	122	sperimentale	NULL	NULL	HS_PUG1600.bmp	HS		4
17	123	sperimentale	NULL	NULL	ND_GIG1890.bmp	ND		4
17	124	sperimentale	NULL	NULL	HS_GER1820.bmp	HS		4
17	125	NULLJitter	NULL	NULL	?	?		5
17	126	sperimentale	NULL	NULL	HS_MAE1656.bmp	HS		4
17	127	sperimentale	NULL	NULL	NS_FRI1829.bmp	NS		1
17	128	catch	1	985	NS_REN1882.bmp	NS	2	1
17	129	catch	3	1187	ND_FRI1823.bmp	ND	4	4
17	130	sperimentale	NULL	NULL	HD_CRE1707.bmp	HD		4
17	131	sperimentale	NULL	NULL	HS_CAR1596.bmp	HS		1
17	132	sperimentale	NULL	NULL	ND_HAC1779.bmp	ND		4
18	1	NULLJitter	NULL	NULL	?	?		5
18	2	sperimentale	NULL	NULL	HD_STE1665.bmp	HD		1
18	3	sperimentale	NULL	NULL	ND_HAC1779.bmp	ND		4
18	4	sperimentale	NULL	NULL	ND_HAC1779.bmp	ND		4
18	5	sperimentale	NULL	NULL	HD_FRI1827.bmp	HD		1
18	6	catch		0	HD_CRE1707.bmp	HD		1
18	7	sperimentale	NULL	NULL	HS_MEN1760.bmp	HS		1
18	8	sperimentale	NULL	NULL	ND_GIG1890.bmp	ND		4
18	9	sperimentale	NULL	NULL	HS_MAE1656.bmp	HS		4
18	10	sperimentale	NULL	NULL	NS_FRI1829.bmp	NS		4
18	11	catch	2	736	ND_GIG1890.bmp	ND	3	4
18	12	catch	3	1210	NS_BAL1915.bmp	NS	4	4
18	13	sperimentale	NULL	NULL	HS_GER1820.bmp	HS		1
18	14	catch	3	598	ND_HAC1779.bmp	ND	4	4
18	15	sperimentale	NULL	NULL	NS_FRI1824.bmp	NS		4
18	16	sperimentale	NULL	NULL	ND_MIC1818.bmp	ND		4
18	17	catch	3	611	ND_HAC1779.bmp	ND	4	4
18	18	sperimentale	NULL	NULL	NS_FRI1808.bmp	NS		4
18	19	sperimentale	NULL	NULL	ND_FRI1820.bmp	ND		4
18	20	catch	1	616	HD_MIL1848.bmp	HD	2	1
18	21	catch	{SHIFT}	1605	HS_GER1820.bmp	HS	1	1
18	22	NULLJitter	NULL	NULL	?	?		5
18	23	sperimentale	NULL	NULL	NS_FRI1829.bmp	NS		4
18	24	catch	2	459	NS_REN1882.bmp	NS	3	4
18	25	sperimentale	NULL	NULL	HD_HOP1700.bmp	HD		1
18	26	NULLJitter	NULL	NULL	?	?		5
18	27	sperimentale	NULL	NULL	HD_CRE1707.bmp	HD		1
18	28	sperimentale	NULL	NULL	HS_PUG1600.bmp	HS		1
18	29	catch	1	621	HD_STE1665.bmp	HD	2	1
18	30	sperimentale	NULL	NULL	NS_FRI1808.bmp	NS		4
18	31	catch	3	452	ND_MIC1818.bmp	ND	4	4
18	32	catch	3	654	NS_BAL1915.bmp	NS	4	4
18	33	sperimentale	NULL	NULL	NS_FRI1808.bmp	NS		4
18	34	catch	1	424	HD_FRI1827.bmp	HD	2	1
18	35	catch	2	399	ND_FRI1821.bmp	ND	3	4
18	36	catch	2	404	NS_FRI1808.bmp	NS	3	4
18	37	catch	3	599	NS_FRI1829.bmp	NS	4	4
18	38	catch	2	624	NS_COR1822.bmp	NS	3	4
18	39	sperimentale	NULL	NULL	HD_DOS1524.bmp	HD		4
18	40	sperimentale	NULL	NULL	ND_FRI1821.bmp	ND		4
18	41	catch	3	590	HS_MAE1656.bmp	HS	4	4
18	42	catch	2	358	NS_FRI1808.bmp	NS	3	4
18	43	sperimentale	NULL	NULL	ND_MIC1818.bmp	ND		4
18	44	catch	2	375	HS_HES1828.bmp	HS	3	4
18	45	catch	1	437	HS_CAR1596.bmp	HS	2	1
18	46	sperimentale	NULL	NULL	HD_FRI1827.bmp	HD		1
18	47	catch	3	369	ND_FRI1820.bmp	ND	4	4
18	48	sperimentale	NULL	NULL	HS_PUG1600.bmp	HS		1
18	49	sperimentale	NULL	NULL	NS_COR1822.bmp	NS		4
18	50	sperimentale	NULL	NULL	NS_REN1882.bmp	NS		4
18	51	sperimentale	NULL	NULL	HS_GER1820.bmp	HS		1
18	52	NULLJitter	NULL	NULL	?	?		5
18	53	catch	3	394	ND_FRI1823.bmp	ND	4	4
18	54	NULLJitter	NULL	NULL	?	?		5
18	55	sperimentale	NULL	NULL	HS_GER1820.bmp	HS		1
18	56	sperimentale	NULL	NULL	ND_MIC1818.bmp	ND		4
18	57	sperimentale	NULL	NULL	HS_MAE1656.bmp	HS		4
18	58	NULLJitter	NULL	NULL	?	?		5
18	59	sperimentale	NULL	NULL	ND_FRI1820.bmp	ND		4
18	60	catch	3	452	NS_FRI1824.bmp	NS	4	4
18	61	catch	1	463	HS_PUG1600.bmp	HS	2	1
18	62	catch	3	580	NS_FRI1824.bmp	NS	4	4
18	63	sperimentale	NULL	NULL	NS_BAL1915.bmp	NS		4
18	64	sperimentale	NULL	NULL	NS_COR1822.bmp	NS		4
18	65	sperimentale	NULL	NULL	NS_REN1882.bmp	NS		4
18	66	sperimentale	NULL	NULL	HD_DOS1524.bmp	HD		4
18	67	sperimentale	NULL	NULL	ND_FRI1823.bmp	ND		4
18	68	sperimentale	NULL	NULL	HS_CAR1596.bmp	HS		1
18	69	catch	3	392	ND_GIG1890.bmp	ND	4	4
18	70	sperimentale	NULL	NULL	ND_GIG1890.bmp	ND		4
18	71	sperimentale	NULL	NULL	HD_FRI1827.bmp	HD		1
18	72	NULLJitter	NULL	NULL	?	?		5
18	73	catch	2	349	NS_COR1822.bmp	NS	3	4
18	74	catch	2	372	ND_FRI1821.bmp	ND	3	4
18	75	sperimentale	NULL	NULL	HS_MEN1760.bmp	HS		1
18	76	sperimentale	NULL	NULL	HD_DOS1524.bmp	HD		4
18	77	sperimentale	NULL	NULL	ND_FRI1820.bmp	ND		4
18	78	NULLJitter	NULL	NULL	?	?		5
18	79	sperimentale	NULL	NULL	HD_HOP1700.bmp	HD		1
18	80	catch	1	896	HS_MEN1760.bmp	HS	2	1
18	81	sperimentale	NULL	NULL	ND_FRI1823.bmp	ND		4
18	82	catch	3	529	NS_FRI1829.bmp	NS	4	4
18	83	NULLJitter	NULL	NULL	?	?		5
18	84	sperimentale	NULL	NULL	ND_HAC1779.bmp	ND		4
18	85	sperimentale	NULL	NULL	NS_COR1822.bmp	NS		4
18	86	sperimentale	NULL	NULL	HS_HES1828.bmp	HS		4
18	87	sperimentale	NULL	NULL	HS_CAR1596.bmp	HS		1
18	88	sperimentale	NULL	NULL	HS_MEN1760.bmp	HS		1
18	89	catch	1	318	HD_STE1665.bmp	HD	2	1
18	90	sperimentale	NULL	NULL	HD_MIL1848.bmp	HD		1
18	91	catch	1	853	HS_CAR1596.bmp	HS	2	1
18	92	catch	3	433	HD_DOS1524.bmp	HD	4	4
18	93	sperimentale	NULL	NULL	HD_STE1665.bmp	HD		1
18	94	catch	1	374	HD_HOP1700.bmp	HD	2	1
18	95	catch	3	611	HD_DOS1524.bmp	HD	4	4
18	96	catch	3	519	ND_FRI1820.bmp	ND	4	4
18	97	sperimentale	NULL	NULL	HD_MIL1848.bmp	HD		1
18	98	sperimentale	NULL	NULL	ND_FRI1821.bmp	ND		4
18	99	sperimentale	NULL	NULL	NS_FRI1824.bmp	NS		4
18	100	sperimentale	NULL	NULL	ND_GIG1890.bmp	ND		4
18	101	catch	1	339	HD_HOP1700.bmp	HD	2	1
18	102	sperimentale	NULL	NULL	NS_REN1882.bmp	NS		4
18	103	sperimentale	NULL	NULL	HS_HES1828.bmp	HS		4
18	104	sperimentale	NULL	NULL	HD_CRE1707.bmp	HD		1
18	105	catch	3	431	ND_MIC1818.bmp	ND	4	4
18	106	sperimentale	NULL	NULL	HS_HES1828.bmp	HS		4
18	107	catch	1	634	HD_FRI1827.bmp	HD	2	1
18	108	catch	2	458	NS_REN1882.bmp	NS	3	4
18	109	sperimentale	NULL	NULL	NS_FRI1829.bmp	NS		4
18	110	catch	1	787	HD_CRE1707.bmp	HD	2	1
18	111	NULLJitter	NULL	NULL	?	?		5
18	112	sperimentale	NULL	NULL	ND_FRI1821.bmp	ND		4
18	113	catch	1	730	HS_MEN1760.bmp	HS	2	1
18	114	sperimentale	NULL	NULL	HS_MAE1656.bmp	HS		4
18	115	sperimentale	NULL	NULL	HD_MIL1848.bmp	HD		1
18	116	NULLJitter	NULL	NULL	?	?		5
18	117	sperimentale	NULL	NULL	NS_FRI1824.bmp	NS		4
18	118	catch	2	513	HS_MAE1656.bmp	HS	3	4
18	119	catch	1	990	HD_MIL1848.bmp	HD	2	1
18	120	sperimentale	NULL	NULL	HS_CAR1596.bmp	HS		1
18	121	sperimentale	NULL	NULL	NS_BAL1915.bmp	NS		4
18	122	catch	{SHIFT}	607	HS_GER1820.bmp	HS	1	1
18	123	NULLJitter	NULL	NULL	?	?		5
18	124	sperimentale	NULL	NULL	ND_FRI1823.bmp	ND		4
18	125	sperimentale	NULL	NULL	HD_HOP1700.bmp	HD		1
18	126	sperimentale	NULL	NULL	NS_BAL1915.bmp	NS		4
18	127	sperimentale	NULL	NULL	HS_PUG1600.bmp	HS		1
18	128	catch	1	785	HS_PUG1600.bmp	HS	2	1
18	129	catch	3	578	ND_FRI1823.bmp	ND	4	4
18	130	sperimentale	NULL	NULL	HD_CRE1707.bmp	HD		1
18	131	sperimentale	NULL	NULL	HD_STE1665.bmp	HD		1
18	132	catch	2	411	HS_HES1828.bmp	HS	3	4
19	1	catch	2	985	ND_FRI1823.bmp	ND	3	0
19	2	sperimentale	NULL	NULL	ND_HAC1779.bmp	ND		4
19	3	sperimentale	NULL	NULL	HS_MEN1760.bmp	HS		4
19	4	NULLJitter	NULL	NULL	?	?		5
19	5	catch	2	1556	NS_REN1882.bmp	NS	3	0
19	6	sperimentale	NULL	NULL	HD_MIL1848.bmp	HD		1
19	7	sperimentale	NULL	NULL	NS_REN1882.bmp	NS		0
19	8	catch	{SHIFT}	840	HD_CRE1707.bmp	HD	1	1
19	9	catch	{SHIFT}	874	HS_CAR1596.bmp	HS	1	1
19	10	sperimentale	NULL	NULL	HD_DOS1524.bmp	HD		4
19	11	NULLJitter	NULL	NULL	?	?		5
19	12	sperimentale	NULL	NULL	HD_DOS1524.bmp	HD		4
19	13	catch	1	601	NS_FRI1808.bmp	NS	2	1
19	14	sperimentale	NULL	NULL	ND_FRI1821.bmp	ND		1
19	15	sperimentale	NULL	NULL	NS_FRI1829.bmp	NS		1
19	16	catch		0	ND_FRI1820.bmp	ND		4
19	17	sperimentale	NULL	NULL	HD_HOP1700.bmp	HD		1
19	18	catch	1	1531	NS_FRI1808.bmp	NS	2	1
19	19	sperimentale	NULL	NULL	ND_FRI1820.bmp	ND		4
19	20	catch	1	1343	HD_MIL1848.bmp	HD	2	1
[truncated: 508 more rows]

## Sheet: 1
Subject	Block	Procedure	questionmark1.RESP	questionmark1.RT	StimNAME	StimType	questionmark1.RESP_corrected	Response_AJ_corrected_dicotomica
1	1	catch	{SHIFT}	1093	HD_HOP1700.bmp	HD	1	0
1	2	catch	2	450	ND_FRI1823.bmp	ND	3	4
1	3	sperimentale	NULL	NULL	ND_FRI1823.bmp	ND		4
1	4	catch	3	549	NS_FRI1829.bmp	NS	4	4
1	5	sperimentale	NULL	NULL	NS_BAL1915.bmp	NS		1
1	6	NULLJitter	NULL	NULL	?	?		5
1	7	sperimentale	NULL	NULL	NS_REN1882.bmp	NS		0
1	8	sperimentale	NULL	NULL	HS_MEN1760.bmp	HS		1
1	9	catch		0	HD_STE1665.bmp	HD		1
1	10	sperimentale	NULL	NULL	ND_GIG1890.bmp	ND		4
1	11	sperimentale	NULL	NULL	HS_GER1820.bmp	HS		4
1	12	sperimentale	NULL	NULL	NS_BAL1915.bmp	NS		1
1	13	catch	2	975	NS_FRI1824.bmp	NS	3	0
1	14	sperimentale	NULL	NULL	ND_HAC1779.bmp	ND		4
1	15	sperimentale	NULL	NULL	NS_FRI1808.bmp	NS		1
1	16	sperimentale	NULL	NULL	HS_PUG1600.bmp	HS		4
1	17	catch	3	1002	HS_GER1820.bmp	HS	4	4
1	18	catch	3	1036	ND_MIC1818.bmp	ND	4	4
1	19	sperimentale	NULL	NULL	HS_HES1828.bmp	HS		4
1	20	catch	2	963	NS_COR1822.bmp	NS	3	4
1	21	catch		0	HS_CAR1596.bmp	HS		1
1	22	NULLJitter	NULL	NULL	?	?		5
1	23	sperimentale	NULL	NULL	NS_FRI1824.bmp	NS		0
1	24	catch	1	623	NS_FRI1824.bmp	NS	2	0
1	25	sperimentale	NULL	NULL	HS_GER1820.bmp	HS		4
1	26	sperimentale	NULL	NULL	HD_FRI1827.bmp	HD		0
1	27	sperimentale	NULL	NULL	ND_MIC1818.bmp	ND		4
1	28	sperimentale	NULL	NULL	HD_CRE1707.bmp	HD		1
1	29	NULLJitter	NULL	NULL	?	?		5
1	30	sperimentale	NULL	NULL	HD_DOS1524.bmp	HD		0
1	31	sperimentale	NULL	NULL	HS_CAR1596.bmp	HS		1
1	32	catch	{SHIFT}	687	HS_MEN1760.bmp	HS	1	1
1	33	sperimentale	NULL	NULL	HD_CRE1707.bmp	HD		1
1	34	catch	{SHIFT}	860	NS_REN1882.bmp	NS	1	0
1	35	catch		0	HS_MAE1656.bmp	HS		4
1	36	sperimentale	NULL	NULL	ND_FRI1820.bmp	ND		1
1	37	catch	3	911	HS_HES1828.bmp	HS	4	4
1	38	sperimentale	NULL	NULL	NS_FRI1808.bmp	NS		1
1	39	sperimentale	NULL	NULL	HD_STE1665.bmp	HD		1
1	40	sperimentale	NULL	NULL	HD_HOP1700.bmp	HD		0
1	41	sperimentale	NULL	NULL	HD_MIL1848.bmp	HD		0
1	42	sperimentale	NULL	NULL	ND_HAC1779.bmp	ND		4
1	43	sperimentale	NULL	NULL	NS_FRI1829.bmp	NS		4
1	44	sperimentale	NULL	NULL	HD_STE1665.bmp	HD		1
1	45	catch	2	859	HD_HOP1700.bmp	HD	3	0
1	46	sperimentale	NULL	NULL	ND_FRI1821.bmp	ND		1
1	47	catch	1	1232	ND_FRI1820.bmp	ND	2	1
1	48	NULLJitter	NULL	NULL	?	?		5
1	49	sperimentale	NULL	NULL	NS_FRI1808.bmp	NS		1
1	50	NULLJitter	NULL	NULL	?	?		5
1	51	catch	1	1067	HD_CRE1707.bmp	HD	2	1
1	52	sperimentale	NULL	NULL	ND_GIG1890.bmp	ND		4
1	53	catch	1	1129	ND_FRI1821.bmp	ND	2	1
1	54	catch	3	676	ND_HAC1779.bmp	ND	4	4
1	55	sperimentale	NULL	NULL	HS_CAR1596.bmp	HS		1
1	56	catch	2	1112	HD_FRI1827.bmp	HD	3	0
1	57	sperimentale	NULL	NULL	NS_FRI1824.bmp	NS		0
1	58	sperimentale	NULL	NULL	HS_HES1828.bmp	HS		4
1	59	catch		0	HD_DOS1524.bmp	HD		0
1	60	sperimentale	NULL	NULL	HS_MEN1760.bmp	HS		1
1	61	sperimentale	NULL	NULL	HD_DOS1524.bmp	HD		0
1	62	catch	{SHIFT}	840	NS_FRI1808.bmp	NS	1	1
1	63	sperimentale	NULL	NULL	NS_REN1882.bmp	NS		0
1	64	sperimentale	NULL	NULL	ND_FRI1820.bmp	ND		1
1	65	sperimentale	NULL	NULL	NS_FRI1829.bmp	NS		4
1	66	catch	1	721	HS_MEN1760.bmp	HS	2	1
1	67	sperimentale	NULL	NULL	ND_FRI1821.bmp	ND		1
1	68	sperimentale	NULL	NULL	HS_PUG1600.bmp	HS		4
1	69	sperimentale	NULL	NULL	HD_MIL1848.bmp	HD		0
1	70	sperimentale	NULL	NULL	NS_FRI1824.bmp	NS		0
1	71	catch	2	674	NS_REN1882.bmp	NS	3	0
1	72	sperimentale	NULL	NULL	ND_MIC1818.bmp	ND		4
1	73	NULLJitter	NULL	NULL	?	?		5
1	74	catch	1	1200	NS_BAL1915.bmp	NS	2	1
1	75	sperimentale	NULL	NULL	HD_HOP1700.bmp	HD		0
1	76	sperimentale	NULL	NULL	HS_HES1828.bmp	HS		4
1	77	sperimentale	NULL	NULL	ND_GIG1890.bmp	ND		4
1	78	sperimentale	NULL	NULL	NS_COR1822.bmp	NS		4
1	79	catch	1	489	HS_CAR1596.bmp	HS	2	1
1	80	sperimentale	NULL	NULL	ND_FRI1821.bmp	ND		1
1	81	sperimentale	NULL	NULL	HS_MEN1760.bmp	HS		1
1	82	sperimentale	NULL	NULL	HD_DOS1524.bmp	HD		0
1	83	sperimentale	NULL	NULL	HD_FRI1827.bmp	HD		0
1	84	sperimentale	NULL	NULL	HS_MAE1656.bmp	HS		4
1	85	catch		0	HS_GER1820.bmp	HS		4
1	86	NULLJitter	NULL	NULL	?	?		5
1	87	sperimentale	NULL	NULL	HS_GER1820.bmp	HS		4
1	88	catch	2	1145	ND_GIG1890.bmp	ND	3	4
1	89	NULLJitter	NULL	NULL	?	?		5
1	90	sperimentale	NULL	NULL	ND_FRI1820.bmp	ND		1
1	91	sperimentale	NULL	NULL	HD_HOP1700.bmp	HD		0
1	92	catch	{SHIFT}	780	ND_FRI1820.bmp	ND	1	1
1	93	catch	1	1225	HD_MIL1848.bmp	HD	2	0
1	94	sperimentale	NULL	NULL	HD_STE1665.bmp	HD		1
1	95	catch		0	HD_DOS1524.bmp	HD		0
1	96	sperimentale	NULL	NULL	HS_CAR1596.bmp	HS		1
1	97	sperimentale	NULL	NULL	NS_COR1822.bmp	NS		4
1	98	catch	{SHIFT}	709	HD_STE1665.bmp	HD	1	1
1	99	NULLJitter	NULL	NULL	?	?		5
1	100	catch	3	1047	HS_PUG1600.bmp	HS	4	4
1	101	catch		0	NS_BAL1915.bmp	NS		1
1	102	sperimentale	NULL	NULL	HS_MAE1656.bmp	HS		4
1	103	sperimentale	NULL	NULL	NS_FRI1829.bmp	NS		4
1	104	sperimentale	NULL	NULL	HS_PUG1600.bmp	HS		4
1	105	catch	3	608	ND_GIG1890.bmp	ND	4	4
1	106	NULLJitter	NULL	NULL	?	?		5
1	107	catch	3	1066	ND_MIC1818.bmp	ND	4	4
1	108	catch	1	1105	NS_FRI1808.bmp	NS	2	1
1	109	sperimentale	NULL	NULL	HD_FRI1827.bmp	HD		0
1	110	sperimentale	NULL	NULL	HD_MIL1848.bmp	HD		0
1	111	catch	2	721	HS_MAE1656.bmp	HS	3	4
1	112	sperimentale	NULL	NULL	HD_CRE1707.bmp	HD		1
1	113	catch		0	ND_HAC1779.bmp	ND		4
1	114	catch	3	974	HS_PUG1600.bmp	HS	4	4
1	115	sperimentale	NULL	NULL	NS_REN1882.bmp	NS		0
1	116	sperimentale	NULL	NULL	NS_BAL1915.bmp	NS		1
1	117	sperimentale	NULL	NULL	NS_COR1822.bmp	NS		4
1	118	sperimentale	NULL	NULL	ND_MIC1818.bmp	ND		4
1	119	catch	3	1049	NS_COR1822.bmp	NS	4	4
1	120	catch	3	934	ND_FRI1823.bmp	ND	4	4
1	121	NULLJitter	NULL	NULL	?	?		5
1	122	catch	2	704	HD_MIL1848.bmp	HD	3	0
1	123	catch	1	624	HD_FRI1827.bmp	HD	2	0
1	124	catch	1	1225	ND_FRI1821.bmp	ND	2	1
1	125	sperimentale	NULL	NULL	ND_HAC1779.bmp	ND		4
1	126	catch		0	HS_HES1828.bmp	HS		4
1	127	NULLJitter	NULL	NULL	?	?		5
1	128	sperimentale	NULL	NULL	ND_FRI1823.bmp	ND		4
1	129	catch	3	695	NS_FRI1829.bmp	NS	4	4
1	130	sperimentale	NULL	NULL	ND_FRI1823.bmp	ND		4
1	131	sperimentale	NULL	NULL	HS_MAE1656.bmp	HS		4

## Sheet: 3
Subject	Block	Procedure	questionmark1.RESP	questionmark1.RT	StimNAME	StimType	questionmark1.RESP_corrected	Response_AJ_corrected_dicotomica
3	1	sperimentale	NULL	NULL	ND_FRI1820.bmp	ND		4
3	2	sperimentale	NULL	NULL	ND_FRI1820.bmp	ND		4
3	3	catch	1	1093	HS_HES1828.bmp	HS	2	1
3	4	sperimentale	NULL	NULL	NS_BAL1915.bmp	NS		0
3	5	catch	{SHIFT}	777	HS_MEN1760.bmp	HS	1	1
3	6	catch	2	1102	HD_DOS1524.bmp	HD	3	0
3	7	sperimentale	NULL	NULL	HD_STE1665.bmp	HD		1
3	8	NULLJitter	NULL	NULL	?	?		5
3	9	sperimentale	NULL	NULL	HD_CRE1707.bmp	HD		1
3	10	catch	2	613	NS_FRI1829.bmp	NS	3	4
3	11	sperimentale	NULL	NULL	NS_FRI1808.bmp	NS		4
3	12	NULLJitter	NULL	NULL	?	?		5
3	13	catch	3	465	ND_FRI1821.bmp	ND	4	4
3	14	sperimentale	NULL	NULL	HD_DOS1524.bmp	HD		0
3	15	sperimentale	NULL	NULL	NS_FRI1829.bmp	NS		4
3	16	catch	{SHIFT}	480	HD_HOP1700.bmp	HD	1	1
3	17	catch	3	574	HD_MIL1848.bmp	HD	4	0
3	18	sperimentale	NULL	NULL	NS_FRI1829.bmp	NS		4
3	19	sperimentale	NULL	NULL	HS_MEN1760.bmp	HS		1
3	20	sperimentale	NULL	NULL	NS_COR1822.bmp	NS		4
3	21	sperimentale	NULL	NULL	NS_BAL1915.bmp	NS		0
3	22	sperimentale	NULL	NULL	HD_DOS1524.bmp	HD		0
3	23	catch	3	430	ND_MIC1818.bmp	ND	4	4
3	24	NULLJitter	NULL	NULL	?	?		5
3	25	catch	2	960	HS_PUG1600.bmp	HS	3	4
3	26	sperimentale	NULL	NULL	HD_MIL1848.bmp	HD		0
3	27	catch	1	826	HS_MEN1760.bmp	HS	2	1
3	28	catch	2	465	ND_HAC1779.bmp	ND	3	4
3	29	sperimentale	NULL	NULL	ND_MIC1818.bmp	ND		4
3	30	sperimentale	NULL	NULL	HS_MAE1656.bmp	HS		4
3	31	sperimentale	NULL	NULL	HS_PUG1600.bmp	HS		4
3	32	NULLJitter	NULL	NULL	?	?		5
3	33	sperimentale	NULL	NULL	HD_STE1665.bmp	HD		1
3	34	sperimentale	NULL	NULL	HD_HOP1700.bmp	HD		1
3	35	catch	{SHIFT}	437	HD_FRI1827.bmp	HD	1	1
3	36	sperimentale	NULL	NULL	NS_FRI1808.bmp	NS		4
3	37	sperimentale	NULL	NULL	NS_BAL1915.bmp	NS		0
3	38	sperimentale	NULL	NULL	ND_FRI1823.bmp	ND		4
3	39	catch	2	680	NS_BAL1915.bmp	NS	3	0
3	40	catch	{SHIFT}	1293	HD_CRE1707.bmp	HD	1	1
3	41	sperimentale	NULL	NULL	ND_FRI1823.bmp	ND		4
3	42	sperimentale	NULL	NULL	ND_HAC1779.bmp	ND		4
3	43	sperimentale	NULL	NULL	HS_HES1828.bmp	HS		1
3	44	sperimentale	NULL	NULL	NS_COR1822.bmp	NS		4
3	45	NULLJitter	NULL	NULL	?	?		5
3	46	catch	3	1148	ND_MIC1818.bmp	ND	4	4
3	47	catch	{SHIFT}	749	HD_HOP1700.bmp	HD	1	1
3	48	catch	3	1326	NS_COR1822.bmp	NS	4	4
3	49	sperimentale	NULL	NULL	ND_MIC1818.bmp	ND		4
3	50	catch	1	496	NS_REN1882.bmp	NS	2	0
3	51	catch	1	1008	HS_GER1820.bmp	HS	2	1
3	52	sperimentale	NULL	NULL	ND_FRI1823.bmp	ND		4
3	53	catch		0	NS_COR1822.bmp	NS		4
3	54	sperimentale	NULL	NULL	HD_DOS1524.bmp	HD		0
3	55	sperimentale	NULL	NULL	HS_MAE1656.bmp	HS		4
3	56	catch	{SHIFT}	982	HD_STE1665.bmp	HD	1	1
3	57	sperimentale	NULL	NULL	NS_FRI1808.bmp	NS		4
3	58	sperimentale	NULL	NULL	NS_FRI1824.bmp	NS		4
3	59	sperimentale	NULL	NULL	HD_HOP1700.bmp	HD		1
3	60	catch	3	675	ND_FRI1823.bmp	ND	4	4
3	61	catch	1	543	NS_BAL1915.bmp	NS	2	0
3	62	sperimentale	NULL	NULL	ND_MIC1818.bmp	ND		4
3	63	catch	{SHIFT}	483	HD_FRI1827.bmp	HD	1	1
3	64	catch	{SHIFT}	1010	HS_GER1820.bmp	HS	1	1
3	65	NULLJitter	NULL	NULL	?	?		5
3	66	sperimentale	NULL	NULL	ND_FRI1821.bmp	ND		4
3	67	sperimentale	NULL	NULL	HS_CAR1596.bmp	HS		0
3	68	catch	1	1096	HD_MIL1848.bmp	HD	2	0
3	69	sperimentale	NULL	NULL	ND_FRI1820.bmp	ND		4
3	70	sperimentale	NULL	NULL	HS_PUG1600.bmp	HS		4
3	71	catch	3	1010	ND_GIG1890.bmp	ND	4	4
3	72	sperimentale	NULL	NULL	ND_FRI1821.bmp	ND		4
3	73	catch	2	1098	ND_FRI1820.bmp	ND	3	4
3	74	catch	2	925	HS_MAE1656.bmp	HS	3	4
3	75	sperimentale	NULL	NULL	NS_COR1822.bmp	NS		4
3	76	catch	2	484	HS_MAE1656.bmp	HS	3	4
3	77	sperimentale	NULL	NULL	HD_CRE1707.bmp	HD		1
3	78	catch	3	1005	NS_FRI1824.bmp	NS	4	4
3	79	catch	{SHIFT}	1446	HS_HES1828.bmp	HS	1	1
3	80	catch		0	ND_HAC1779.bmp	ND		4
3	81	NULLJitter	NULL	NULL	?	?		5
3	82	sperimentale	NULL	NULL	HS_MEN1760.bmp	HS		1
3	83	catch	1	358	HS_CAR1596.bmp	HS	2	0
3	84	NULLJitter	NULL	NULL	?	?		5
3	85	catch	2	1456	ND_FRI1820.bmp	ND	3	4
3	86	NULLJitter	NULL	NULL	?	?		5
3	87	sperimentale	NULL	NULL	ND_GIG1890.bmp	ND		4
3	88	catch	2	1606	NS_FRI1808.bmp	NS	3	4
3	89	sperimentale	NULL	NULL	HS_MEN1760.bmp	HS		1
3	90	catch	3	945	NS_FRI1829.bmp	NS	4	4
3	91	sperimentale	NULL	NULL	HD_FRI1827.bmp	HD		1
3	92	sperimentale	NULL	NULL	ND_HAC1779.bmp	ND		4
3	93	catch	3	750	ND_FRI1823.bmp	ND	4	4
3	94	sperimentale	NULL	NULL	HS_MAE1656.bmp	HS		4
3	95	sperimentale	NULL	NULL	HD_FRI1827.bmp	HD		1
3	96	sperimentale	NULL	NULL	HS_GER1820.bmp	HS		1
3	97	sperimentale	NULL	NULL	NS_REN1882.bmp	NS		0
3	98	sperimentale	NULL	NULL	ND_FRI1821.bmp	ND		4
3	99	sperimentale	NULL	NULL	NS_FRI1824.bmp	NS		4
3	100	catch	2	484	ND_FRI1821.bmp	ND	3	4
3	101	sperimentale	NULL	NULL	HD_FRI1827.bmp	HD		1
3	102	sperimentale	NULL	NULL	HS_HES1828.bmp	HS		1
3	103	sperimentale	NULL	NULL	HS_GER1820.bmp	HS		1
3	104	sperimentale	NULL	NULL	ND_HAC1779.bmp	ND		4
3	105	sperimentale	NULL	NULL	HD_CRE1707.bmp	HD		1
3	106	NULLJitter	NULL	NULL	?	?		5
3	107	sperimentale	NULL	NULL	HS_CAR1596.bmp	HS		0
3	108	catch	2	434	NS_REN1882.bmp	NS	3	0
3	109	sperimentale	NULL	NULL	ND_GIG1890.bmp	ND		4
3	110	sperimentale	NULL	NULL	HS_GER1820.bmp	HS		1
3	111	sperimentale	NULL	NULL	HS_PUG1600.bmp	HS		4
3	112	sperimentale	NULL	NULL	HD_MIL1848.bmp	HD		0
3	113	sperimentale	NULL	NULL	NS_FRI1824.bmp	NS		4
3	114	catch	{SHIFT}	1217	HD_STE1665.bmp	HD	1	1
3	115	catch	2	464	HS_CAR1596.bmp	HS	3	0
3	116	catch	3	999	ND_GIG1890.bmp	ND	4	4
3	117	catch	{SHIFT}	908	HD_CRE1707.bmp	HD	1	1
3	118	sperimentale	NULL	NULL	ND_GIG1890.bmp	ND		4
3	119	catch	1	1240	HD_DOS1524.bmp	HD	2	0
3	120	sperimentale	NULL	NULL	HD_MIL1848.bmp	HD		0
3	121	sperimentale	NULL	NULL	HS_HES1828.bmp	HS		1
3	122	sperimentale	NULL	NULL	NS_REN1882.bmp	NS		0
3	123	NULLJitter	NULL	NULL	?	?		5
3	124	catch	2	1234	NS_FRI1824.bmp	NS	3	4
3	125	catch	2	1283	NS_FRI1808.bmp	NS	3	4
3	126	sperimentale	NULL	NULL	HD_HOP1700.bmp	HD		1
3	127	catch	2	691	HS_PUG1600.bmp	HS	3	4
3	128	sperimentale	NULL	NULL	HS_CAR1596.bmp	HS		0
3	129	sperimentale	NULL	NULL	NS_FRI1829.bmp	NS		4
3	130	NULLJitter	NULL	NULL	?	?		5
3	131	sperimentale	NULL	NULL	HD_STE1665.bmp	HD		1
3	132	sperimentale	NULL	NULL	NS_REN1882.bmp	NS		0

## Sheet: 4
Subject	Block	Procedure	questionmark1.RESP	questionmark1.RT	StimNAME	StimType	questionmark1.RESP_corrected	Response_AJ_corrected_dicotomica
4	1	sperimentale	NULL	NULL	NS_FRI1808.bmp	NS		4
4	2	sperimentale	NULL	NULL	NS_FRI1829.bmp	NS		1
4	3	catch		0	HS_MEN1760.bmp	HS		1
4	4	catch	3	1534	HD_MIL1848.bmp	HD	4	0
4	5	sperimentale	NULL	NULL	HS_CAR1596.bmp	HS		4
4	6	sperimentale	NULL	NULL	NS_BAL1915.bmp	NS		4
4	7	sperimentale	NULL	NULL	HD_CRE1707.bmp	HD		1
4	8	catch	{SHIFT}	1601	HS_PUG1600.bmp	HS	1	1
4	9	catch		0	HS_GER1820.bmp	HS		1
4	10	sperimentale	NULL	NULL	HS_PUG1600.bmp	HS		1
4	11	NULLJitter	NULL	NULL	?	?		5
4	12	sperimentale	NULL	NULL	ND_GIG1890.bmp	ND		1
4	13	catch	2	1306	NS_COR1822.bmp	NS	3	0
4	14	catch	2	717	NS_FRI1824.bmp	NS	3	4
4	15	sperimentale	NULL	NULL	HS_HES1828.bmp	HS		1
4	16	sperimentale	NULL	NULL	HD_DOS1524.bmp	HD		0
4	17	sperimentale	NULL	NULL	HS_PUG1600.bmp	HS		1
4	18	catch	{SHIFT}	1084	ND_FRI1823.bmp	ND	1	1
4	19	catch	1	698	NS_FRI1829.bmp	NS	2	1
4	20	sperimentale	NULL	NULL	ND_FRI1823.bmp	ND		1
4	21	sperimentale	NULL	NULL	HS_MAE1656.bmp	HS		0
4	22	sperimentale	NULL	NULL	HS_MAE1656.bmp	HS		0
4	23	sperimentale	NULL	NULL	HD_HOP1700.bmp	HD		1
4	24	catch	2	769	ND_FRI1820.bmp	ND	3	4
4	25	sperimentale	NULL	NULL	ND_FRI1820.bmp	ND		4
4	26	sperimentale	NULL	NULL	HD_DOS1524.bmp	HD		0
4	27	catch	2	786	NS_FRI1824.bmp	NS	3	4
4	28	NULLJitter	NULL	NULL	?	?		5
4	29	catch	2	615	HS_MAE1656.bmp	HS	3	0
4	30	sperimentale	NULL	NULL	HS_MEN1760.bmp	HS		1
4	31	sperimentale	NULL	NULL	NS_FRI1808.bmp	NS		4
4	32	NULLJitter	NULL	NULL	?	?		5
4	33	catch	1	520	NS_FRI1829.bmp	NS	2	1
4	34	catch	2	751	NS_FRI1808.bmp	NS	3	4
4	35	catch	2	783	HD_FRI1827.bmp	HD	3	4
4	36	sperimentale	NULL	NULL	ND_HAC1779.bmp	ND		4
4	37	NULLJitter	NULL	NULL	?	?		5
4	38	NULLJitter	NULL	NULL	?	?		5
4	39	sperimentale	NULL	NULL	HS_MEN1760.bmp	HS		1
4	40	catch	2	1194	HD_FRI1827.bmp	HD	3	4
4	41	sperimentale	NULL	NULL	HS_HES1828.bmp	HS		1
4	42	sperimentale	NULL	NULL	HS_MEN1760.bmp	HS		1
4	43	catch	3	909	ND_MIC1818.bmp	ND	4	4
4	44	sperimentale	NULL	NULL	NS_FRI1824.bmp	NS		4
4	45	catch	{SHIFT}	609	HD_CRE1707.bmp	HD	1	1
4	46	catch	3	792	ND_HAC1779.bmp	ND	4	4
4	47	sperimentale	NULL	NULL	NS_REN1882.bmp	NS		4
4	48	sperimentale	NULL	NULL	HD_HOP1700.bmp	HD		1
4	49	sperimentale	NULL	NULL	HD_HOP1700.bmp	HD		1
4	50	catch	{SHIFT}	721	HD_HOP1700.bmp	HD	1	1
4	51	sperimentale	NULL	NULL	ND_FRI1820.bmp	ND		4
4	52	catch	{SHIFT}	720	HD_HOP1700.bmp	HD	1	1
4	53	catch	2	546	HS_CAR1596.bmp	HS	3	4
4	54	NULLJitter	NULL	NULL	?	?		5
4	55	sperimentale	NULL	NULL	HD_STE1665.bmp	HD		1
4	56	sperimentale	NULL	NULL	HD_CRE1707.bmp	HD		1
4	57	catch	2	613	ND_FRI1821.bmp	ND	3	4
4	58	sperimentale	NULL	NULL	NS_FRI1824.bmp	NS		4
4	59	NULLJitter	NULL	NULL	?	?		5
4	60	catch	1	805	HS_MAE1656.bmp	HS	2	0
4	61	sperimentale	NULL	NULL	NS_COR1822.bmp	NS		0
4	62	sperimentale	NULL	NULL	HS_MAE1656.bmp	HS		0
4	63	sperimentale	NULL	NULL	HD_FRI1827.bmp	HD		4
4	64	catch	2	592	HS_CAR1596.bmp	HS	3	4
4	65	catch	1	551	HS_HES1828.bmp	HS	2	1
4	66	catch	{SHIFT}	854	HS_GER1820.bmp	HS	1	1
4	67	catch	3	737	NS_BAL1915.bmp	NS	4	4
4	68	sperimentale	NULL	NULL	HS_GER1820.bmp	HS		1
4	69	catch	{SHIFT}	640	HS_PUG1600.bmp	HS	1	1
4	70	catch	3	521	ND_HAC1779.bmp	ND	4	4
4	71	sperimentale	NULL	NULL	HD_MIL1848.bmp	HD		0
4	72	sperimentale	NULL	NULL	ND_FRI1821.bmp	ND		4
4	73	catch	3	503	ND_FRI1820.bmp	ND	4	4
4	74	sperimentale	NULL	NULL	NS_BAL1915.bmp	NS		4
4	75	sperimentale	NULL	NULL	NS_FRI1829.bmp	NS		1
4	76	catch	3	534	NS_BAL1915.bmp	NS	4	4
4	77	sperimentale	NULL	NULL	HD_MIL1848.bmp	HD		0
4	78	sperimentale	NULL	NULL	ND_MIC1818.bmp	ND		4
4	79	sperimentale	NULL	NULL	HS_PUG1600.bmp	HS		1
4	80	catch	2	1344	NS_REN1882.bmp	NS	3	4
4	81	sperimentale	NULL	NULL	ND_GIG1890.bmp	ND		1
4	82	catch	1	507	HD_STE1665.bmp	HD	2	1
4	83	sperimentale	NULL	NULL	NS_COR1822.bmp	NS		0
4	84	sperimentale	NULL	NULL	HD_MIL1848.bmp	HD		0
4	85	sperimentale	NULL	NULL	ND_FRI1821.bmp	ND		4
4	86	sperimentale	NULL	NULL	NS_REN1882.bmp	NS		4
4	87	sperimentale	NULL	NULL	HD_DOS1524.bmp	HD		0
4	88	catch	1	527	ND_FRI1823.bmp	ND	2	1
4	89	sperimentale	NULL	NULL	NS_COR1822.bmp	NS		0
4	90	catch	2	1165	HD_DOS1524.bmp	HD	3	0
4	91	sperimentale	NULL	NULL	ND_HAC1779.bmp	ND		4
4	92	NULLJitter	NULL	NULL	?	?		5
4	93	sperimentale	NULL	NULL	ND_FRI1820.bmp	ND		4
4	94	catch	{SHIFT}	753	HD_MIL1848.bmp	HD	1	0
4	95	catch	1	749	ND_GIG1890.bmp	ND	2	1
4	96	sperimentale	NULL	NULL	ND_FRI1821.bmp	ND		4
4	97	NULLJitter	NULL	NULL	?	?		5
4	98	sperimentale	NULL	NULL	HS_CAR1596.bmp	HS		4
4	99	sperimentale	NULL	NULL	HD_STE1665.bmp	HD		1
4	100	catch	3	462	ND_MIC1818.bmp	ND	4	4
4	101	sperimentale	NULL	NULL	ND_GIG1890.bmp	ND		1
4	102	sperimentale	NULL	NULL	HS_CAR1596.bmp	HS		4
4	103	catch	{SHIFT}	904	HD_CRE1707.bmp	HD	1	1
4	104	sperimentale	NULL	NULL	ND_FRI1823.bmp	ND		1
4	105	catch	{SHIFT}	517	HS_MEN1760.bmp	HS	1	1
4	106	NULLJitter	NULL	NULL	?	?		5
4	107	sperimentale	NULL	NULL	HS_HES1828.bmp	HS		1
4	108	NULLJitter	NULL	NULL	?	?		5
4	109	catch	1	457	HD_STE1665.bmp	HD	2	1
4	110	NULLJitter	NULL	NULL	?	?		5
4	111	catch	1	775	NS_COR1822.bmp	NS	2	0
4	112	catch	1	573	HD_DOS1524.bmp	HD	2	0
4	113	sperimentale	NULL	NULL	HD_STE1665.bmp	HD		1
4	114	catch	2	385	ND_FRI1821.bmp	ND	3	4
4	115	sperimentale	NULL	NULL	HD_FRI1827.bmp	HD		4
4	116	catch	1	552	ND_GIG1890.bmp	ND	2	1
4	117	sperimentale	NULL	NULL	HS_GER1820.bmp	HS		1
4	118	sperimentale	NULL	NULL	ND_MIC1818.bmp	ND		4
4	119	catch	3	660	NS_FRI1808.bmp	NS	4	4
4	120	sperimentale	NULL	NULL	HS_GER1820.bmp	HS		1
4	121	sperimentale	NULL	NULL	ND_FRI1823.bmp	ND		1
4	122	sperimentale	NULL	NULL	HD_CRE1707.bmp	HD		1
4	123	sperimentale	NULL	NULL	NS_FRI1824.bmp	NS		4
4	124	sperimentale	NULL	NULL	ND_HAC1779.bmp	ND		4
4	125	sperimentale	NULL	NULL	NS_FRI1829.bmp	NS		1
4	126	sperimentale	NULL	NULL	NS_FRI1808.bmp	NS		4
4	127	sperimentale	NULL	NULL	NS_BAL1915.bmp	NS		4
4	128	sperimentale	NULL	NULL	NS_REN1882.bmp	NS		4
4	129	catch	1	444	HS_HES1828.bmp	HS	2	1
4	130	sperimentale	NULL	NULL	HD_FRI1827.bmp	HD		4
4	131	catch	3	644	NS_REN1882.bmp	NS	4	4
4	132	sperimentale	NULL	NULL	ND_MIC1818.bmp	ND		4

## Sheet: 5
Subject	Block	Procedure	questionmark1.RESP	questionmark1.RT	StimNAME	StimType	questionmark1.RESP_corrected	Response_AJ_corrected_dicotomica
5	1	sperimentale	NULL	NULL	ND_FRI1821.bmp	ND		4
5	2	sperimentale	NULL	NULL	NS_BAL1915.bmp	NS		4
5	3	sperimentale	NULL	NULL	HS_GER1820.bmp	HS		0
5	4	sperimentale	NULL	NULL	ND_GIG1890.bmp	ND		1
5	5	NULLJitter	NULL	NULL	?	?		5
5	6	NULLJitter	NULL	NULL	?	?		5
5	7	sperimentale	NULL	NULL	HD_FRI1827.bmp	HD		4
5	8	sperimentale	NULL	NULL	HS_CAR1596.bmp	HS		4
5	9	sperimentale	NULL	NULL	HD_DOS1524.bmp	HD		0
5	10	catch		0	NS_COR1822.bmp	NS		1
5	11	sperimentale	NULL	NULL	HS_PUG1600.bmp	HS		4
5	12	sperimentale	NULL	NULL	ND_GIG1890.bmp	ND		1
5	13	sperimentale	NULL	NULL	HD_FRI1827.bmp	HD		4
5	14	catch		0	HD_FRI1827.bmp	HD		4
5	15	sperimentale	NULL	NULL	HS_MAE1656.bmp	HS		4
5	16	catch		0	ND_FRI1821.bmp	ND		4
5	17	sperimentale	NULL	NULL	NS_REN1882.bmp	NS		4
5	18	sperimentale	NULL	NULL	HD_MIL1848.bmp	HD		4
5	19	sperimentale	NULL	NULL	ND_FRI1820.bmp	ND		1
5	20	sperimentale	NULL	NULL	HD_FRI1827.bmp	HD		4
5	21	sperimentale	NULL	NULL	HS_PUG1600.bmp	HS		4
5	22	catch	1	832	ND_FRI1823.bmp	ND	2	1
5	23	catch		0	ND_MIC1818.bmp	ND		0
5	24	NULLJitter	NULL	NULL	?	?		5
5	25	catch	2	1401	HD_MIL1848.bmp	HD	3	4
5	26	catch	3	1219	HD_CRE1707.bmp	HD	4	4
5	27	sperimentale	NULL	NULL	HS_GER1820.bmp	HS		0
5	28	sperimentale	NULL	NULL	HD_STE1665.bmp	HD		4
5	29	sperimentale	NULL	NULL	HS_HES1828.bmp	HS		1
5	30	sperimentale	NULL	NULL	HD_MIL1848.bmp	HD		4
5	31	catch		0	HD_STE1665.bmp	HD		4
5	32	sperimentale	NULL	NULL	HD_HOP1700.bmp	HD		4
5	33	sperimentale	NULL	NULL	ND_FRI1820.bmp	ND		1
5	34	catch	{SHIFT}	1694	HS_MEN1760.bmp	HS	1	1
5	35	sperimentale	NULL	NULL	HD_CRE1707.bmp	HD		4
5	36	catch		0	HS_PUG1600.bmp	HS		4
5	37	sperimentale	NULL	NULL	NS_BAL1915.bmp	NS		4
5	38	sperimentale	NULL	NULL	HD_DOS1524.bmp	HD		0
5	39	sperimentale	NULL	NULL	NS_FRI1824.bmp	NS		0
5	40	sperimentale	NULL	NULL	NS_FRI1829.bmp	NS		1
5	41	NULLJitter	NULL	NULL	?	?		5
5	42	catch	1	1369	ND_GIG1890.bmp	ND	2	1
5	43	sperimentale	NULL	NULL	ND_FRI1821.bmp	ND		4
5	44	catch	2	815	ND_FRI1821.bmp	ND	3	4
5	45	sperimentale	NULL	NULL	HS_MEN1760.bmp	HS		1
5	46	sperimentale	NULL	NULL	NS_BAL1915.bmp	NS		4
5	47	catch		0	NS_FRI1808.bmp	NS		1
5	48	catch	2	1141	NS_FRI1824.bmp	NS	3	0
5	49	sperimentale	NULL	NULL	HD_HOP1700.bmp	HD		4
5	50	NULLJitter	NULL	NULL	?	?		5
5	51	catch		0	HS_CAR1596.bmp	HS		4
5	52	NULLJitter	NULL	NULL	?	?		5
5	53	catch	1	565	ND_FRI1823.bmp	ND	2	1
5	54	sperimentale	NULL	NULL	NS_FRI1829.bmp	NS		1
5	55	sperimentale	NULL	NULL	ND_HAC1779.bmp	ND		1
5	56	sperimentale	NULL	NULL	HD_HOP1700.bmp	HD		4
5	57	NULLJitter	NULL	NULL	?	?		5
5	58	catch	{SHIFT}	912	NS_FRI1829.bmp	NS	1	1
5	59	sperimentale	NULL	NULL	HD_DOS1524.bmp	HD		0
5	60	sperimentale	NULL	NULL	ND_HAC1779.bmp	ND		1
5	61	catch	3	789	HD_HOP1700.bmp	HD	4	4
5	62	sperimentale	NULL	NULL	HS_MEN1760.bmp	HS		1
5	63	catch	1	1175	NS_COR1822.bmp	NS	2	1
5	64	sperimentale	NULL	NULL	HD_STE1665.bmp	HD		4
5	65	sperimentale	NULL	NULL	HS_MAE1656.bmp	HS		4
5	66	sperimentale	NULL	NULL	ND_FRI1821.bmp	ND		4
5	67	catch		0	HD_DOS1524.bmp	HD		0
5	68	catch	3	1164	HS_PUG1600.bmp	HS	4	4
5	69	sperimentale	NULL	NULL	NS_COR1822.bmp	NS		1
5	70	catch	3	884	HD_CRE1707.bmp	HD	4	4
5	71	sperimentale	NULL	NULL	HS_GER1820.bmp	HS		0
5	72	sperimentale	NULL	NULL	NS_FRI1829.bmp	NS		1
5	73	catch		0	ND_GIG1890.bmp	ND		1
5	74	sperimentale	NULL	NULL	ND_FRI1823.bmp	ND		1
5	75	sperimentale	NULL	NULL	NS_REN1882.bmp	NS		4
5	76	NULLJitter	NULL	NULL	?	?		5
5	77	catch	2	1369	HS_CAR1596.bmp	HS	3	4
5	78	catch	1	682	ND_HAC1779.bmp	ND	2	1
5	79	catch	3	431	NS_BAL1915.bmp	NS	4	4
5	80	catch	2	569	HD_STE1665.bmp	HD	3	4
5	81	sperimentale	NULL	NULL	NS_FRI1808.bmp	NS		1
5	82	sperimentale	NULL	NULL	ND_FRI1823.bmp	ND		1
5	83	sperimentale	NULL	NULL	NS_REN1882.bmp	NS		4
5	84	sperimentale	NULL	NULL	ND_MIC1818.bmp	ND		0
5	85	sperimentale	NULL	NULL	HD_STE1665.bmp	HD		4
5	86	catch		0	HS_GER1820.bmp	HS		0
5	87	sperimentale	NULL	NULL	ND_MIC1818.bmp	ND		0
5	88	sperimentale	NULL	NULL	HS_CAR1596.bmp	HS		4
5	89	sperimentale	NULL	NULL	NS_COR1822.bmp	NS		1
5	90	catch	2	799	HD_MIL1848.bmp	HD	3	4
5	91	sperimentale	NULL	NULL	HS_HES1828.bmp	HS		1
5	92	catch	3	875	HD_HOP1700.bmp	HD	4	4
5	93	catch	3	446	HS_MAE1656.bmp	HS	4	4
5	94	catch	{SHIFT}	513	HS_MEN1760.bmp	HS	1	1
5	95	sperimentale	NULL	NULL	NS_FRI1824.bmp	NS		0
5	96	sperimentale	NULL	NULL	HS_MEN1760.bmp	HS		1
5	97	sperimentale	NULL	NULL	NS_FRI1808.bmp	NS		1
5	98	sperimentale	NULL	NULL	NS_FRI1824.bmp	NS		0
5	99	NULLJitter	NULL	NULL	?	?		5
5	100	sperimentale	NULL	NULL	HD_CRE1707.bmp	HD		4
5	101	sperimentale	NULL	NULL	HS_HES1828.bmp	HS		1
5	102	catch	1	1592	HS_HES1828.bmp	HS	2	1
5	103	sperimentale	NULL	NULL	HD_MIL1848.bmp	HD		4
5	104	sperimentale	NULL	NULL	HS_MAE1656.bmp	HS		4
5	105	NULLJitter	NULL	NULL	?	?		5
5	106	sperimentale	NULL	NULL	HD_CRE1707.bmp	HD		4
5	107	NULLJitter	NULL	NULL	?	?		5
5	108	catch	3	836	NS_REN1882.bmp	NS	4	4
5	109	catch		0	ND_MIC1818.bmp	ND		0
5	110	catch	3	983	NS_REN1882.bmp	NS	4	4
5	111	sperimentale	NULL	NULL	ND_HAC1779.bmp	ND		1
5	112	catch	{SHIFT}	1341	ND_FRI1820.bmp	ND	1	1
5	113	catch	{SHIFT}	1662	NS_FRI1824.bmp	NS	1	0
5	114	catch	{SHIFT}	706	NS_FRI1829.bmp	NS	1	1
5	115	catch	{SHIFT}	425	ND_FRI1820.bmp	ND	1	1
5	116	sperimentale	NULL	NULL	ND_MIC1818.bmp	ND		0
5	117	sperimentale	NULL	NULL	ND_FRI1823.bmp	ND		1
5	118	sperimentale	NULL	NULL	ND_GIG1890.bmp	ND		1
5	119	catch		0	HD_DOS1524.bmp	HD		0
5	120	catch	3	427	HS_MAE1656.bmp	HS	4	4
5	121	sperimentale	NULL	NULL	HS_CAR1596.bmp	HS		4
5	122	sperimentale	NULL	NULL	NS_COR1822.bmp	NS		1
5	123	catch	{SHIFT}	674	ND_HAC1779.bmp	ND	1	1
5	124	NULLJitter	NULL	NULL	?	?		5
5	125	catch	3	477	NS_BAL1915.bmp	NS	4	4
5	126	sperimentale	NULL	NULL	HS_PUG1600.bmp	HS		4
5	127	catch		0	HS_GER1820.bmp	HS		0
5	128	catch	3	443	HD_FRI1827.bmp	HD	4	4
5	129	sperimentale	NULL	NULL	ND_FRI1820.bmp	ND		1
5	130	sperimentale	NULL	NULL	NS_FRI1808.bmp	NS		1
5	131	catch	{SHIFT}	457	NS_FRI1808.bmp	NS	1	1
5	132	catch	{SHIFT}	1366	HS_HES1828.bmp	HS	1	1

## Sheet: 6
Subject	Block	Procedure	questionmark1.RESP	questionmark1.RT	StimNAME	StimType	questionmark1.RESP_corrected	Response_AJ_corrected_dicotomica
6	1	sperimentale	NULL	NULL	HD_CRE1707.bmp	HD		1
6	2	sperimentale	NULL	NULL	HS_HES1828.bmp	HS		4
6	3	catch		0	NS_FRI1824.bmp	NS		4
6	4	catch	1	1413	HS_MEN1760.bmp	HS	2	1
6	5	sperimentale	NULL	NULL	HD_CRE1707.bmp	HD		1
6	6	sperimentale	NULL	NULL	ND_MIC1818.bmp	ND		4
6	7	sperimentale	NULL	NULL	NS_BAL1915.bmp	NS		4
6	8	sperimentale	NULL	NULL	ND_GIG1890.bmp	ND		1
6	9	sperimentale	NULL	NULL	NS_BAL1915.bmp	NS		4
6	10	catch	2	815	ND_HAC1779.bmp	ND	3	4
6	11	catch	2	1161	NS_BAL1915.bmp	NS	3	4
6	12	catch	{SHIFT}	676	NS_FRI1808.bmp	NS	1	1
6	13	NULLJitter	NULL	NULL	?	?		5
6	14	sperimentale	NULL	NULL	HD_STE1665.bmp	HD		4
6	15	catch	2	991	NS_BAL1915.bmp	NS	3	4
6	16	catch	1	924	NS_FRI1829.bmp	NS	2	1
6	17	sperimentale	NULL	NULL	ND_GIG1890.bmp	ND		1
6	18	catch	1	569	HD_HOP1700.bmp	HD	2	1
6	19	sperimentale	NULL	NULL	NS_FRI1808.bmp	NS		1
6	20	sperimentale	NULL	NULL	HD_DOS1524.bmp	HD		4
6	21	catch	2	563	HD_DOS1524.bmp	HD	3	4
6	22	sperimentale	NULL	NULL	HS_GER1820.bmp	HS		4
6	23	catch	2	1498	ND_FRI1820.bmp	ND	3	4
6	24	sperimentale	NULL	NULL	HD_MIL1848.bmp	HD		1
6	25	sperimentale	NULL	NULL	NS_REN1882.bmp	NS		1
6	26	catch	2	922	HS_HES1828.bmp	HS	3	4
6	27	catch	1	575	NS_FRI1808.bmp	NS	2	1
6	28	sperimentale	NULL	NULL	HD_FRI1827.bmp	HD		4
6	29	catch	1	592	HD_HOP1700.bmp	HD	2	1
6	30	sperimentale	NULL	NULL	ND_FRI1820.bmp	ND		4
6	31	sperimentale	NULL	NULL	HD_STE1665.bmp	HD		4
6	32	catch	2	483	HD_FRI1827.bmp	HD	3	4
6	33	sperimentale	NULL	NULL	NS_COR1822.bmp	NS		1
6	34	catch	1	514	ND_FRI1821.bmp	ND	2	1
6	35	NULLJitter	NULL	NULL	?	?		5
6	36	catch	1	893	ND_FRI1823.bmp	ND	2	1
6	37	catch	2	496	ND_MIC1818.bmp	ND	3	4
6	38	catch	1	1337	NS_COR1822.bmp	NS	2	1
6	39	sperimentale	NULL	NULL	ND_FRI1821.bmp	ND		1
6	40	sperimentale	NULL	NULL	HS_CAR1596.bmp	HS		4
6	41	sperimentale	NULL	NULL	HS_PUG1600.bmp	HS		4
6	42	sperimentale	NULL	NULL	ND_FRI1820.bmp	ND		4
6	43	sperimentale	NULL	NULL	HD_FRI1827.bmp	HD		4
6	44	sperimentale	NULL	NULL	HS_MAE1656.bmp	HS		4
6	45	sperimentale	NULL	NULL	NS_REN1882.bmp	NS		1
6	46	sperimentale	NULL	NULL	HD_DOS1524.bmp	HD		4
6	47	sperimentale	NULL	NULL	HD_MIL1848.bmp	HD		1
6	48	sperimentale	NULL	NULL	ND_FRI1823.bmp	ND		1
6	49	catch	1	1239	ND_FRI1823.bmp	ND	2	1
6	50	sperimentale	NULL	NULL	HD_HOP1700.bmp	HD		1
6	51	catch	2	778	HD_STE1665.bmp	HD	3	4
6	52	catch	2	681	HD_FRI1827.bmp	HD	3	4
6	53	sperimentale	NULL	NULL	ND_FRI1823.bmp	ND		1
6	54	sperimentale	NULL	NULL	HS_MEN1760.bmp	HS		1
6	55	NULLJitter	NULL	NULL	?	?		5
6	56	catch	2	1101	ND_HAC1779.bmp	ND	3	4
6	57	sperimentale	NULL	NULL	HS_CAR1596.bmp	HS		4
6	58	sperimentale	NULL	NULL	HS_MAE1656.bmp	HS		4
6	59	sperimentale	NULL	NULL	HD_FRI1827.bmp	HD		4
6	60	catch	2	1019	HD_STE1665.bmp	HD	3	4
6	61	catch	2	980	ND_MIC1818.bmp	ND	3	4
6	62	catch		0	HS_GER1820.bmp	HS		4
6	63	sperimentale	NULL	NULL	ND_GIG1890.bmp	ND		1
6	64	catch	2	1015	HS_PUG1600.bmp	HS	3	4
6	65	catch	2	1007	ND_FRI1820.bmp	ND	3	4
6	66	catch	1	735	NS_FRI1829.bmp	NS	2	1
6	67	sperimentale	NULL	NULL	ND_FRI1820.bmp	ND		4
6	68	NULLJitter	NULL	NULL	?	?		5
6	69	catch	2	957	HS_CAR1596.bmp	HS	3	4
6	70	sperimentale	NULL	NULL	HS_MEN1760.bmp	HS		1
6	71	sperimentale	NULL	NULL	NS_BAL1915.bmp	NS		4
6	72	catch	1	1659	HD_MIL1848.bmp	HD	2	1
6	73	sperimentale	NULL	NULL	HS_GER1820.bmp	HS		4
6	74	sperimentale	NULL	NULL	NS_COR1822.bmp	NS		1
6	75	catch	1	714	NS_REN1882.bmp	NS	2	1
6	76	sperimentale	NULL	NULL	ND_HAC1779.bmp	ND		4
6	77	NULLJitter	NULL	NULL	?	?		5
6	78	catch	2	1124	HS_MAE1656.bmp	HS	3	4
6	79	catch	1	1159	ND_FRI1821.bmp	ND	2	1
6	80	sperimentale	NULL	NULL	HD_CRE1707.bmp	HD		1
6	81	NULLJitter	NULL	NULL	?	?		5
6	82	sperimentale	NULL	NULL	NS_COR1822.bmp	NS		1
6	83	sperimentale	NULL	NULL	NS_FRI1808.bmp	NS		1
6	84	sperimentale	NULL	NULL	ND_MIC1818.bmp	ND		4
6	85	sperimentale	NULL	NULL	NS_FRI1824.bmp	NS		4
6	86	sperimentale	NULL	NULL	HD_HOP1700.bmp	HD		1
6	87	NULLJitter	NULL	NULL	?	?		5
6	88	sperimentale	NULL	NULL	ND_FRI1821.bmp	ND		1
6	89	sperimentale	NULL	NULL	NS_FRI1829.bmp	NS		1
6	90	sperimentale	NULL	NULL	HS_CAR1596.bmp	HS		4
6	91	catch	1	576	ND_GIG1890.bmp	ND	2	1
6	92	catch	1	495	NS_COR1822.bmp	NS	2	1
6	93	catch	2	1264	NS_FRI1824.bmp	NS	3	4
6	94	catch	3	563	HS_HES1828.bmp	HS	4	4
6	95	sperimentale	NULL	NULL	HD_DOS1524.bmp	HD		4
6	96	sperimentale	NULL	NULL	NS_FRI1824.bmp	NS		4
6	97	sperimentale	NULL	NULL	HD_STE1665.bmp	HD		4
6	98	NULLJitter	NULL	NULL	?	?		5
6	99	sperimentale	NULL	NULL	NS_REN1882.bmp	NS		1
6	100	sperimentale	NULL	NULL	HS_HES1828.bmp	HS		4
6	101	sperimentale	NULL	NULL	NS_FRI1829.bmp	NS		1
6	102	sperimentale	NULL	NULL	HD_MIL1848.bmp	HD		1
6	103	NULLJitter	NULL	NULL	?	?		5
6	104	sperimentale	NULL	NULL	NS_FRI1824.bmp	NS		4
6	105	catch	3	1527	HS_GER1820.bmp	HS	4	4
6	106	catch	2	1137	HS_MAE1656.bmp	HS	3	4
6	107	sperimentale	NULL	NULL	ND_FRI1823.bmp	ND		1
6	108	sperimentale	NULL	NULL	HS_MAE1656.bmp	HS		4
6	109	sperimentale	NULL	NULL	ND_FRI1821.bmp	ND		1
6	110	NULLJitter	NULL	NULL	?	?		5
6	111	catch	1	974	HD_CRE1707.bmp	HD	2	1
6	112	catch	1	571	HS_MEN1760.bmp	HS	2	1
6	113	catch	2	1083	HS_PUG1600.bmp	HS	3	4
6	114	sperimentale	NULL	NULL	HS_PUG1600.bmp	HS		4
6	115	catch	2	632	HD_DOS1524.bmp	HD	3	4
6	116	sperimentale	NULL	NULL	HS_GER1820.bmp	HS		4
6	117	sperimentale	NULL	NULL	ND_MIC1818.bmp	ND		4
6	118	sperimentale	NULL	NULL	HS_HES1828.bmp	HS		4
6	119	catch		0	NS_REN1882.bmp	NS		1
6	120	sperimentale	NULL	NULL	HS_MEN1760.bmp	HS		1
6	121	NULLJitter	NULL	NULL	?	?		5
6	122	sperimentale	NULL	NULL	HD_HOP1700.bmp	HD		1
6	123	sperimentale	NULL	NULL	NS_FRI1808.bmp	NS		1
6	124	sperimentale	NULL	NULL	NS_FRI1829.bmp	NS		1
6	125	sperimentale	NULL	NULL	ND_HAC1779.bmp	ND		4
6	126	catch	1	1278	ND_GIG1890.bmp	ND	2	1
6	127	catch	1	1049	HD_CRE1707.bmp	HD	2	1
6	128	catch	2	1510	HS_CAR1596.bmp	HS	3	4
6	129	sperimentale	NULL	NULL	HS_PUG1600.bmp	HS		4
6	130	NULLJitter	NULL	NULL	?	?		5
6	131	catch	1	1346	HD_MIL1848.bmp	HD	2	1
6	132	sperimentale	NULL	NULL	ND_HAC1779.bmp	ND		4

## Sheet: 8
Subject	Block	Procedure	questionmark1.RESP	questionmark1.RT	StimNAME	StimType	questionmark1.RESP_corrected	Response_AJ_corrected_dicotomica
8	1	sperimentale	NULL	NULL	HS_GER1820.bmp	HS		4
8	2	sperimentale	NULL	NULL	HS_PUG1600.bmp	HS		1
8	3	sperimentale	NULL	NULL	ND_FRI1823.bmp	ND		4
8	4	catch	2	1649	HD_FRI1827.bmp	HD	3	0
8	5	catch	3	1138	NS_FRI1829.bmp	NS	4	4
8	6	catch	1	853	HD_CRE1707.bmp	HD	2	1
8	7	sperimentale	NULL	NULL	ND_GIG1890.bmp	ND		4
8	8	catch	3	698	HS_GER1820.bmp	HS	4	4
8	9	catch	2	1138	ND_FRI1821.bmp	ND	3	4
8	10	sperimentale	NULL	NULL	NS_FRI1829.bmp	NS		4
8	11	catch	{SHIFT}	762	HS_PUG1600.bmp	HS	1	1
8	12	catch	3	681	NS_COR1822.bmp	NS	4	4
8	13	sperimentale	NULL	NULL	HD_MIL1848.bmp	HD		1
8	14	sperimentale	NULL	NULL	ND_HAC1779.bmp	ND		4
8	15	sperimentale	NULL	NULL	NS_FRI1808.bmp	NS		4
8	16	catch	2	1520	HS_MEN1760.bmp	HS	3	4
8	17	NULLJitter	NULL	NULL	?	?		5
8	18	catch		0	ND_MIC1818.bmp	ND		4
8	19	sperimentale	NULL	NULL	NS_REN1882.bmp	NS		4
8	20	sperimentale	NULL	NULL	NS_FRI1824.bmp	NS		4
8	21	catch	4	693	ND_HAC1779.bmp	ND	4	4
8	22	catch	2	855	HD_HOP1700.bmp	HD	3	0
8	23	sperimentale	NULL	NULL	ND_FRI1820.bmp	ND		4
8	24	sperimentale	NULL	NULL	HS_HES1828.bmp	HS		1
8	25	catch	2	989	HS_MEN1760.bmp	HS	3	4
8	26	sperimentale	NULL	NULL	HD_CRE1707.bmp	HD		1
8	27	catch	1	1088	HS_CAR1596.bmp	HS	2	1
8	28	catch	1	532	HD_FRI1827.bmp	HD	2	0
8	29	sperimentale	NULL	NULL	HS_HES1828.bmp	HS		1
8	30	sperimentale	NULL	NULL	HS_MEN1760.bmp	HS		4
8	31	NULLJitter	NULL	NULL	?	?		5
8	32	catch	3	649	NS_COR1822.bmp	NS	4	4
8	33	NULLJitter	NULL	NULL	?	?		5
8	34	catch	3	1617	NS_REN1882.bmp	NS	4	4
8	35	sperimentale	NULL	NULL	NS_REN1882.bmp	NS		4
8	36	sperimentale	NULL	NULL	NS_COR1822.bmp	NS		4
8	37	sperimentale	NULL	NULL	HD_DOS1524.bmp	HD		1
8	38	catch	1	1572	HD_DOS1524.bmp	HD	2	1
8	39	sperimentale	NULL	NULL	NS_REN1882.bmp	NS		4
8	40	catch	3	1675	ND_GIG1890.bmp	ND	4	4
8	41	NULLJitter	NULL	NULL	?	?		5
8	42	sperimentale	NULL	NULL	ND_FRI1820.bmp	ND		4
8	43	sperimentale	NULL	NULL	HS_MAE1656.bmp	HS		1
8	44	sperimentale	NULL	NULL	HS_PUG1600.bmp	HS		1
8	45	sperimentale	NULL	NULL	ND_HAC1779.bmp	ND		4
8	46	NULLJitter	NULL	NULL	?	?		5
8	47	NULLJitter	NULL	NULL	?	?		5
8	48	sperimentale	NULL	NULL	HS_CAR1596.bmp	HS		1
8	49	catch		0	ND_FRI1823.bmp	ND		4
8	50	catch	2	1658	NS_FRI1824.bmp	NS	3	4
8	51	catch	2	909	ND_FRI1820.bmp	ND	3	4
8	52	catch	1	484	HD_HOP1700.bmp	HD	2	0
8	53	sperimentale	NULL	NULL	HD_DOS1524.bmp	HD		1
8	54	sperimentale	NULL	NULL	ND_FRI1820.bmp	ND		4
8	55	sperimentale	NULL	NULL	HD_MIL1848.bmp	HD		1
8	56	sperimentale	NULL	NULL	NS_FRI1829.bmp	NS		4
8	57	sperimentale	NULL	NULL	NS_FRI1808.bmp	NS		4
8	58	sperimentale	NULL	NULL	HD_STE1665.bmp	HD		1
8	59	sperimentale	NULL	NULL	ND_HAC1779.bmp	ND		4
8	60	catch		0	NS_FRI1808.bmp	NS		4
8	61	NULLJitter	NULL	NULL	?	?		5
8	62	sperimentale	NULL	NULL	HD_FRI1827.bmp	HD		0
8	63	sperimentale	NULL	NULL	NS_FRI1808.bmp	NS		4
8	64	sperimentale	NULL	NULL	HS_MAE1656.bmp	HS		1
8	65	catch	{SHIFT}	1480	HS_MAE1656.bmp	HS	1	1
8	66	sperimentale	NULL	NULL	HD_HOP1700.bmp	HD		0
8	67	sperimentale	NULL	NULL	HS_PUG1600.bmp	HS		1
8	68	catch	1	1311	HS_HES1828.bmp	HS	2	1
8	69	sperimentale	NULL	NULL	HD_STE1665.bmp	HD		1
8	70	catch	3	1022	NS_BAL1915.bmp	NS	4	4
8	71	sperimentale	NULL	NULL	HD_HOP1700.bmp	HD		0
8	72	sperimentale	NULL	NULL	HS_HES1828.bmp	HS		1
8	73	sperimentale	NULL	NULL	HS_GER1820.bmp	HS		4
8	74	catch	{SHIFT}	1341	HD_CRE1707.bmp	HD	1	1
8	75	catch	3	1511	ND_MIC1818.bmp	ND	4	4
8	76	sperimentale	NULL	NULL	ND_MIC1818.bmp	ND		4
8	77	sperimentale	NULL	NULL	ND_GIG1890.bmp	ND		4
8	78	catch	{SHIFT}	1531	HS_PUG1600.bmp	HS	1	1
8	79	sperimentale	NULL	NULL	NS_BAL1915.bmp	NS		4
8	80	sperimentale	NULL	NULL	NS_BAL1915.bmp	NS		4
8	81	sperimentale	NULL	NULL	NS_BAL1915.bmp	NS		4
8	82	catch	{SHIFT}	794	HS_MAE1656.bmp	HS	1	1
8	83	catch	2	1423	NS_FRI1808.bmp	NS	3	4
8	84	sperimentale	NULL	NULL	ND_FRI1821.bmp	ND		4
8	85	sperimentale	NULL	NULL	ND_MIC1818.bmp	ND		4
8	86	NULLJitter	NULL	NULL	?	?		5
8	87	catch	3	1540	ND_GIG1890.bmp	ND	4	4
8	88	sperimentale	NULL	NULL	NS_COR1822.bmp	NS		4
8	89	sperimentale	NULL	NULL	ND_FRI1823.bmp	ND		4
8	90	catch	1	1112	HS_HES1828.bmp	HS	2	1
8	91	sperimentale	NULL	NULL	NS_COR1822.bmp	NS		4
8	92	sperimentale	NULL	NULL	HS_GER1820.bmp	HS		4
8	93	catch	2	1623	NS_REN1882.bmp	NS	3	4
8	94	catch	2	1416	ND_FRI1821.bmp	ND	3	4
8	95	sperimentale	NULL	NULL	NS_FRI1824.bmp	NS		4
8	96	sperimentale	NULL	NULL	HD_STE1665.bmp	HD		1
8	97	NULLJitter	NULL	NULL	?	?		5
8	98	sperimentale	NULL	NULL	HD_FRI1827.bmp	HD		0
8	99	sperimentale	NULL	NULL	HD_HOP1700.bmp	HD		0
8	100	sperimentale	NULL	NULL	HS_CAR1596.bmp	HS		1
8	101	catch	2	1538	ND_FRI1820.bmp	ND	3	4
8	102	sperimentale	NULL	NULL	NS_FRI1829.bmp	NS		4
8	103	sperimentale	NULL	NULL	ND_FRI1823.bmp	ND		4
8	104	sperimentale	NULL	NULL	ND_FRI1821.bmp	ND		4
8	105	catch	1	1339	HS_CAR1596.bmp	HS	2	1
8	106	catch	3	1283	NS_FRI1829.bmp	NS	4	4
8	107	catch	{SHIFT}	1110	HD_MIL1848.bmp	HD	1	1
8	108	catch	{SHIFT}	1124	HD_STE1665.bmp	HD	1	1
8	109	sperimentale	NULL	NULL	HD_CRE1707.bmp	HD		1
8	110	sperimentale	NULL	NULL	HS_MAE1656.bmp	HS		1
8	111	catch	3	1215	ND_HAC1779.bmp	ND	4	4
8	112	catch	3	1600	NS_FRI1824.bmp	NS	4	4
8	113	sperimentale	NULL	NULL	HD_CRE1707.bmp	HD		1
8	114	catch	2	1470	NS_BAL1915.bmp	NS	3	4
8	115	sperimentale	NULL	NULL	ND_FRI1821.bmp	ND		4
8	116	sperimentale	NULL	NULL	HD_MIL1848.bmp	HD		1
8	117	NULLJitter	NULL	NULL	?	?		5
8	118	NULLJitter	NULL	NULL	?	?		5
8	119	catch	2	1451	HS_GER1820.bmp	HS	3	4
8	120	sperimentale	NULL	NULL	HS_CAR1596.bmp	HS		1
8	121	sperimentale	NULL	NULL	HS_MEN1760.bmp	HS		4
8	122	catch	2	1650	ND_FRI1823.bmp	ND	3	4
8	123	sperimentale	NULL	NULL	NS_FRI1824.bmp	NS		4
8	124	sperimentale	NULL	NULL	HS_MEN1760.bmp	HS		4
8	125	catch	1	1413	HD_STE1665.bmp	HD	2	1
8	126	catch	1	1627	HD_DOS1524.bmp	HD	2	1
8	127	catch	{SHIFT}	1040	HD_MIL1848.bmp	HD	1	1
8	128	sperimentale	NULL	NULL	ND_GIG1890.bmp	ND		4
8	129	sperimentale	NULL	NULL	ND_MIC1818.bmp	ND		4
8	130	NULLJitter	NULL	NULL	?	?		5
8	131	sperimentale	NULL	NULL	HD_DOS1524.bmp	HD		1
8	132	sperimentale	NULL	NULL	HD_FRI1827.bmp	HD		0

## Sheet: 10
Subject	Block	Procedure	questionmark1.RESP	questionmark1.RT	StimNAME	StimType	questionmark1.RESP_corrected	Response_AJ_corrected_dicotomica
10	1	catch	1	917	NS_BAL1915.bmp	NS	2	1
10	2	sperimentale	NULL	NULL	ND_FRI1823.bmp	ND		4
10	3	sperimentale	NULL	NULL	HS_MEN1760.bmp	HS		1
10	4	NULLJitter	NULL	NULL	?	?		5
10	5	sperimentale	NULL	NULL	HS_PUG1600.bmp	HS		1
10	6	NULLJitter	NULL	NULL	?	?		5
10	7	sperimentale	NULL	NULL	HD_STE1665.bmp	HD		1
10	8	sperimentale	NULL	NULL	HD_DOS1524.bmp	HD		4
10	9	catch		0	NS_FRI1829.bmp	NS		1
10	10	NULLJitter	NULL	NULL	?	?		5
10	11	sperimentale	NULL	NULL	HD_DOS1524.bmp	HD		4
10	12	catch	2	1504	HD_CRE1707.bmp	HD	3	0
10	13	NULLJitter	NULL	NULL	?	?		5
10	14	sperimentale	NULL	NULL	HS_MAE1656.bmp	HS		1
10	15	sperimentale	NULL	NULL	HS_CAR1596.bmp	HS		1
10	16	sperimentale	NULL	NULL	HS_CAR1596.bmp	HS		1
10	17	catch	2	1416	ND_GIG1890.bmp	ND	3	4
10	18	sperimentale	NULL	NULL	HD_HOP1700.bmp	HD		1
10	19	catch	{SHIFT}	627	ND_FRI1820.bmp	ND	1	0
10	20	NULLJitter	NULL	NULL	?	?		5
10	21	catch	3	543	ND_FRI1821.bmp	ND	4	4
10	22	catch	{SHIFT}	656	HD_HOP1700.bmp	HD	1	1
10	23	sperimentale	NULL	NULL	HD_STE1665.bmp	HD		1
10	24	sperimentale	NULL	NULL	HD_MIL1848.bmp	HD		4
10	25	NULLJitter	NULL	NULL	?	?		5
10	26	catch	{SHIFT}	615	HD_HOP1700.bmp	HD	1	1
10	27	catch	3	572	NS_FRI1808.bmp	NS	4	4
10	28	catch	2	1161	HD_DOS1524.bmp	HD	3	4
10	29	catch	3	439	HD_FRI1827.bmp	HD	4	4
10	30	catch	{SHIFT}	528	HS_MEN1760.bmp	HS	1	1
10	31	catch	3	626	ND_MIC1818.bmp	ND	4	4
10	32	sperimentale	NULL	NULL	HS_GER1820.bmp	HS		1
10	33	catch	1	703	NS_FRI1829.bmp	NS	2	1
10	34	sperimentale	NULL	NULL	ND_FRI1821.bmp	ND		4
10	35	sperimentale	NULL	NULL	NS_BAL1915.bmp	NS		1
10	36	sperimentale	NULL	NULL	NS_FRI1824.bmp	NS		1
10	37	NULLJitter	NULL	NULL	?	?		5
10	38	sperimentale	NULL	NULL	NS_BAL1915.bmp	NS		1
10	39	sperimentale	NULL	NULL	NS_BAL1915.bmp	NS		1
10	40	sperimentale	NULL	NULL	NS_FRI1808.bmp	NS		4
10	41	catch	2	644	ND_FRI1820.bmp	ND	3	0
10	42	catch	2	1509	HD_DOS1524.bmp	HD	3	4
10	43	NULLJitter	NULL	NULL	?	?		5
10	44	sperimentale	NULL	NULL	NS_COR1822.bmp	NS		1
10	45	sperimentale	NULL	NULL	ND_MIC1818.bmp	ND		4
10	46	sperimentale	NULL	NULL	NS_FRI1808.bmp	NS		4
10	47	NULLJitter	NULL	NULL	?	?		5
10	48	sperimentale	NULL	NULL	HS_GER1820.bmp	HS		1
10	49	catch	1	921	HD_STE1665.bmp	HD	2	1
10	50	catch	3	768	ND_FRI1823.bmp	ND	4	4
10	51	sperimentale	NULL	NULL	HD_CRE1707.bmp	HD		0
10	52	sperimentale	NULL	NULL	ND_HAC1779.bmp	ND		0
10	53	catch	2	1377	ND_GIG1890.bmp	ND	3	4
10	54	sperimentale	NULL	NULL	ND_MIC1818.bmp	ND		4
10	55	catch	1	1514	HS_MAE1656.bmp	HS	2	1
10	56	catch	{SHIFT}	591	HS_HES1828.bmp	HS	1	1
10	57	NULLJitter	NULL	NULL	?	?		5
10	58	catch	3	1203	ND_HAC1779.bmp	ND	4	0
10	59	NULLJitter	NULL	NULL	?	?		5
10	60	catch	3	853	ND_FRI1821.bmp	ND	4	4
10	61	sperimentale	NULL	NULL	HS_HES1828.bmp	HS		1
10	62	sperimentale	NULL	NULL	HD_HOP1700.bmp	HD		1
10	63	sperimentale	NULL	NULL	HD_FRI1827.bmp	HD		4
10	64	sperimentale	NULL	NULL	NS_FRI1808.bmp	NS		4
10	65	catch		0	HD_MIL1848.bmp	HD		4
10	66	sperimentale	NULL	NULL	HS_MEN1760.bmp	HS		1
10	67	sperimentale	NULL	NULL	ND_FRI1823.bmp	ND		4
10	68	catch	{SHIFT}	885	HS_MEN1760.bmp	HS	1	1
10	69	sperimentale	NULL	NULL	NS_FRI1824.bmp	NS		1
10	70	sperimentale	NULL	NULL	HS_CAR1596.bmp	HS		1
10	71	catch	1	399	HS_GER1820.bmp	HS	2	1
10	72	catch		0	HS_PUG1600.bmp	HS		1
10	73	sperimentale	NULL	NULL	ND_HAC1779.bmp	ND		0
10	74	catch	2	830	HD_MIL1848.bmp	HD	3	4
10	75	sperimentale	NULL	NULL	HS_MAE1656.bmp	HS		1
10	76	catch	{SHIFT}	789	HS_PUG1600.bmp	HS	1	1
10	77	sperimentale	NULL	NULL	HD_FRI1827.bmp	HD		4
10	78	sperimentale	NULL	NULL	HS_PUG1600.bmp	HS		1
10	79	sperimentale	NULL	NULL	ND_FRI1823.bmp	ND		4
10	80	sperimentale	NULL	NULL	HD_FRI1827.bmp	HD		4
10	81	sperimentale	NULL	NULL	ND_MIC1818.bmp	ND		4
10	82	sperimentale	NULL	NULL	NS_REN1882.bmp	NS		0
10	83	NULLJitter	NULL	NULL	?	?		5
10	84	sperimentale	NULL	NULL	ND_GIG1890.bmp	ND		4
10	85	sperimentale	NULL	NULL	ND_FRI1821.bmp	ND		4
10	86	sperimentale	NULL	NULL	NS_COR1822.bmp	NS		1
10	87	sperimentale	NULL	NULL	ND_FRI1820.bmp	ND		0
10	88	sperimentale	NULL	NULL	HS_HES1828.bmp	HS		1
10	89	sperimentale	NULL	NULL	NS_FRI1829.bmp	NS		1
10	90	sperimentale	NULL	NULL	HS_MEN1760.bmp	HS		1
10	91	sperimentale	NULL	NULL	HD_CRE1707.bmp	HD		0
10	92	sperimentale	NULL	NULL	ND_HAC1779.bmp	ND		0
10	93	sperimentale	NULL	NULL	HD_HOP1700.bmp	HD		1
10	94	catch	{SHIFT}	648	HS_CAR1596.bmp	HS	1	1
10	95	sperimentale	NULL	NULL	NS_FRI1824.bmp	NS		1
10	96	sperimentale	NULL	NULL	HS_PUG1600.bmp	HS		1
10	97	catch	{SHIFT}	583	HS_GER1820.bmp	HS	1	1
10	98	catch	1	514	NS_BAL1915.bmp	NS	2	1
10	99	sperimentale	NULL	NULL	NS_FRI1829.bmp	NS		1
10	100	catch	{SHIFT}	776	HS_MAE1656.bmp	HS	1	1
10	101	sperimentale	NULL	NULL	ND_GIG1890.bmp	ND		4
10	102	sperimentale	NULL	NULL	ND_FRI1820.bmp	ND		0
10	103	sperimentale	NULL	NULL	ND_GIG1890.bmp	ND		4
10	104	catch	1	512	NS_COR1822.bmp	NS	2	1
10	105	catch	1	553	HD_STE1665.bmp	HD	2	1
10	106	sperimentale	NULL	NULL	NS_FRI1829.bmp	NS		1
10	107	catch	2	754	NS_FRI1808.bmp	NS	3	4
10	108	sperimentale	NULL	NULL	HS_HES1828.bmp	HS		1
10	109	sperimentale	NULL	NULL	HD_MIL1848.bmp	HD		4
10	110	sperimentale	NULL	NULL	NS_COR1822.bmp	NS		1
10	111	sperimentale	NULL	NULL	HS_MAE1656.bmp	HS		1
10	112	sperimentale	NULL	NULL	NS_REN1882.bmp	NS		0
10	113	catch	1	822	ND_HAC1779.bmp	ND	2	0
10	114	sperimentale	NULL	NULL	HD_STE1665.bmp	HD		1
10	115	catch	{SHIFT}	343	HS_CAR1596.bmp	HS	1	1
10	116	catch	2	724	ND_MIC1818.bmp	ND	3	4
10	117	catch	{SHIFT}	453	NS_COR1822.bmp	NS	1	1
10	118	catch	{SHIFT}	1065	HD_CRE1707.bmp	HD	1	0
10	119	sperimentale	NULL	NULL	HS_GER1820.bmp	HS		1
10	120	catch	1	1038	NS_FRI1824.bmp	NS	2	1
10	121	sperimentale	NULL	NULL	ND_FRI1821.bmp	ND		4
10	122	sperimentale	NULL	NULL	NS_REN1882.bmp	NS		0
10	123	catch	3	811	HD_FRI1827.bmp	HD	4	4
10	124	catch	1	397	NS_FRI1824.bmp	NS	2	1
10	125	sperimentale	NULL	NULL	ND_FRI1820.bmp	ND		0
10	126	sperimentale	NULL	NULL	HD_CRE1707.bmp	HD		0
10	127	catch	2	573	ND_FRI1823.bmp	ND	3	4
10	128	catch	3	1173	NS_REN1882.bmp	NS	4	0
10	129	sperimentale	NULL	NULL	HD_MIL1848.bmp	HD		4
10	130	catch	{SHIFT}	758	HS_HES1828.bmp	HS	1	1
10	131	sperimentale	NULL	NULL	HD_DOS1524.bmp	HD		4
10	132	catch	1	704	NS_REN1882.bmp	NS	2	0

## Sheet: 11
Subject	Block	Procedure	questionmark1.RESP	questionmark1.RT	StimNAME	StimType	questionmark1.RESP_corrected	Response_AJ_corrected_dicotomica
11	1	catch		0	NS_BAL1915.bmp	NS		1
11	2	sperimentale	NULL	NULL	NS_FRI1829.bmp	NS		1
11	3	sperimentale	NULL	NULL	HD_DOS1524.bmp	HD		1
11	4	catch	1	1387	HS_HES1828.bmp	HS	2	1
11	5	sperimentale	NULL	NULL	HD_HOP1700.bmp	HD		1
11	6	sperimentale	NULL	NULL	HS_HES1828.bmp	HS		1
11	7	catch		0	NS_REN1882.bmp	NS		1
11	8	catch	2	1688	NS_FRI1808.bmp	NS	3	4
11	9	catch	1	1361	NS_FRI1829.bmp	NS	2	1
11	10	catch	2	1078	ND_FRI1823.bmp	ND	3	0
11	11	sperimentale	NULL	NULL	ND_FRI1823.bmp	ND		0
11	12	catch	2	868	HD_FRI1827.bmp	HD	3	4
11	13	sperimentale	NULL	NULL	NS_COR1822.bmp	NS		1
11	14	catch	{SHIFT}	833	NS_COR1822.bmp	NS	1	1
11	15	catch	1	1504	HS_CAR1596.bmp	HS	2	1
11	16	sperimentale	NULL	NULL	NS_COR1822.bmp	NS		1
11	17	sperimentale	NULL	NULL	HS_HES1828.bmp	HS		1
11	18	sperimentale	NULL	NULL	NS_FRI1808.bmp	NS		4
11	19	catch		0	HD_CRE1707.bmp	HD		0
11	20	sperimentale	NULL	NULL	ND_HAC1779.bmp	ND		1
11	21	sperimentale	NULL	NULL	HD_DOS1524.bmp	HD		1
11	22	catch	1	1050	HD_MIL1848.bmp	HD	2	1
11	23	NULLJitter	NULL	NULL	?	?		5
11	24	sperimentale	NULL	NULL	HD_FRI1827.bmp	HD		4
11	25	sperimentale	NULL	NULL	ND_FRI1821.bmp	ND		1
11	26	NULLJitter	NULL	NULL	?	?		5
11	27	sperimentale	NULL	NULL	HS_MAE1656.bmp	HS		4
11	28	sperimentale	NULL	NULL	NS_FRI1824.bmp	NS		1
11	29	NULLJitter	NULL	NULL	?	?		5
11	30	NULLJitter	NULL	NULL	?	?		5
11	31	catch	1	1297	HD_HOP1700.bmp	HD	2	1
11	32	catch	1	1005	ND_MIC1818.bmp	ND	2	1
11	33	NULLJitter	NULL	NULL	?	?		5
11	34	sperimentale	NULL	NULL	ND_GIG1890.bmp	ND		4
11	35	sperimentale	NULL	NULL	HS_GER1820.bmp	HS		1
11	36	catch	{SHIFT}	1255	NS_COR1822.bmp	NS	1	1
11	37	catch	1	1557	ND_MIC1818.bmp	ND	2	1
11	38	sperimentale	NULL	NULL	HS_PUG1600.bmp	HS		4
11	39	catch	1	1081	HS_GER1820.bmp	HS	2	1
11	40	NULLJitter	NULL	NULL	?	?		5
11	41	catch	1	1485	HD_STE1665.bmp	HD	2	1
11	42	catch	1	1004	HS_MEN1760.bmp	HS	2	1
11	43	sperimentale	NULL	NULL	ND_FRI1820.bmp	ND		4
11	44	sperimentale	NULL	NULL	HD_MIL1848.bmp	HD		1
11	45	sperimentale	NULL	NULL	HS_PUG1600.bmp	HS		4
11	46	catch	2	829	HS_MAE1656.bmp	HS	3	4
11	47	catch		0	NS_FRI1808.bmp	NS		4
11	48	sperimentale	NULL	NULL	HD_MIL1848.bmp	HD		1
11	49	catch	1	890	NS_FRI1829.bmp	NS	2	1
11	50	catch	1	1216	HD_MIL1848.bmp	HD	2	1
11	51	sperimentale	NULL	NULL	HD_FRI1827.bmp	HD		4
11	52	catch	1	938	HD_DOS1524.bmp	HD	2	1
11	53	NULLJitter	NULL	NULL	?	?		5
11	54	catch	{SHIFT}	1491	NS_FRI1824.bmp	NS	1	1
11	55	sperimentale	NULL	NULL	ND_FRI1821.bmp	ND		1
11	56	sperimentale	NULL	NULL	ND_FRI1820.bmp	ND		4
11	57	sperimentale	NULL	NULL	ND_GIG1890.bmp	ND		4
11	58	catch	1	948	ND_HAC1779.bmp	ND	2	1
11	59	sperimentale	NULL	NULL	HS_MAE1656.bmp	HS		4
11	60	catch	1	1435	ND_FRI1821.bmp	ND	2	1
11	61	catch	2	1119	ND_FRI1820.bmp	ND	3	4
11	62	sperimentale	NULL	NULL	NS_BAL1915.bmp	NS		1
11	63	sperimentale	NULL	NULL	NS_REN1882.bmp	NS		1
11	64	sperimentale	NULL	NULL	NS_FRI1824.bmp	NS		1
11	65	sperimentale	NULL	NULL	NS_COR1822.bmp	NS		1
11	66	sperimentale	NULL	NULL	HS_PUG1600.bmp	HS		4
11	67	sperimentale	NULL	NULL	NS_REN1882.bmp	NS		1
11	68	sperimentale	NULL	NULL	HS_CAR1596.bmp	HS		1
11	69	catch	2	1337	ND_GIG1890.bmp	ND	3	4
11	70	sperimentale	NULL	NULL	ND_MIC1818.bmp	ND		1
11	71	sperimentale	NULL	NULL	HD_MIL1848.bmp	HD		1
11	72	NULLJitter	NULL	NULL	?	?		5
11	73	catch		0	HD_CRE1707.bmp	HD		0
11	74	sperimentale	NULL	NULL	HD_STE1665.bmp	HD		1
11	75	catch	1	1371	ND_HAC1779.bmp	ND	2	1
11	76	NULLJitter	NULL	NULL	?	?		5
11	77	sperimentale	NULL	NULL	HS_HES1828.bmp	HS		1
11	78	sperimentale	NULL	NULL	HS_GER1820.bmp	HS		1
11	79	sperimentale	NULL	NULL	NS_FRI1829.bmp	NS		1
11	80	sperimentale	NULL	NULL	ND_HAC1779.bmp	ND		1
11	81	sperimentale	NULL	NULL	ND_GIG1890.bmp	ND		4
11	82	catch	1	1213	NS_BAL1915.bmp	NS	2	1
11	83	catch	1	1289	HS_HES1828.bmp	HS	2	1
11	84	sperimentale	NULL	NULL	HS_MAE1656.bmp	HS		4
11	85	catch	2	829	HD_FRI1827.bmp	HD	3	4
11	86	NULLJitter	NULL	NULL	?	?		5
11	87	catch		0	HD_STE1665.bmp	HD		1
11	88	catch	2	1637	ND_GIG1890.bmp	ND	3	4
11	89	sperimentale	NULL	NULL	HD_DOS1524.bmp	HD		1
11	90	sperimentale	NULL	NULL	HD_HOP1700.bmp	HD		1
11	91	sperimentale	NULL	NULL	NS_BAL1915.bmp	NS		1
11	92	sperimentale	NULL	NULL	NS_BAL1915.bmp	NS		1
11	93	sperimentale	NULL	NULL	HS_CAR1596.bmp	HS		1
11	94	sperimentale	NULL	NULL	NS_FRI1824.bmp	NS		1
11	95	sperimentale	NULL	NULL	NS_FRI1829.bmp	NS		1
11	96	sperimentale	NULL	NULL	NS_REN1882.bmp	NS		1
11	97	sperimentale	NULL	NULL	ND_FRI1823.bmp	ND		0
11	98	sperimentale	NULL	NULL	HD_FRI1827.bmp	HD		4
11	99	sperimentale	NULL	NULL	NS_FRI1808.bmp	NS		4
11	100	NULLJitter	NULL	NULL	?	?		5
11	101	catch	1	1230	HS_GER1820.bmp	HS	2	1
11	102	sperimentale	NULL	NULL	HD_STE1665.bmp	HD		1
11	103	catch	{SHIFT}	1579	NS_REN1882.bmp	NS	1	1
11	104	sperimentale	NULL	NULL	ND_FRI1821.bmp	ND		1
11	105	catch		0	ND_FRI1820.bmp	ND		4
11	106	sperimentale	NULL	NULL	HD_STE1665.bmp	HD		1
11	107	sperimentale	NULL	NULL	HS_MEN1760.bmp	HS		1
11	108	sperimentale	NULL	NULL	HD_CRE1707.bmp	HD		0
11	109	sperimentale	NULL	NULL	ND_MIC1818.bmp	ND		1
11	110	NULLJitter	NULL	NULL	?	?		5
11	111	sperimentale	NULL	NULL	HS_MEN1760.bmp	HS		1
11	112	sperimentale	NULL	NULL	HD_HOP1700.bmp	HD		1
11	113	sperimentale	NULL	NULL	HD_CRE1707.bmp	HD		0
11	114	sperimentale	NULL	NULL	HS_CAR1596.bmp	HS		1
11	115	catch	1	816	HS_MEN1760.bmp	HS	2	1
11	116	catch	1	1421	ND_FRI1823.bmp	ND	2	0
11	117	sperimentale	NULL	NULL	ND_HAC1779.bmp	ND		1
11	118	sperimentale	NULL	NULL	HS_GER1820.bmp	HS		1
11	119	catch	1	930	ND_FRI1821.bmp	ND	2	1
11	120	catch	2	1091	HS_PUG1600.bmp	HS	3	4
11	121	sperimentale	NULL	NULL	ND_FRI1820.bmp	ND		4
11	122	catch	1	859	HD_HOP1700.bmp	HD	2	1
11	123	sperimentale	NULL	NULL	HS_MEN1760.bmp	HS		1
11	124	catch	1	1344	HD_DOS1524.bmp	HD	2	1
11	125	catch	2	1253	HS_MAE1656.bmp	HS	3	4
11	126	sperimentale	NULL	NULL	ND_MIC1818.bmp	ND		1
11	127	catch	2	835	HS_PUG1600.bmp	HS	3	4
11	128	sperimentale	NULL	NULL	ND_FRI1823.bmp	ND		0
11	129	sperimentale	NULL	NULL	NS_FRI1808.bmp	NS		4
11	130	sperimentale	NULL	NULL	HD_CRE1707.bmp	HD		0
11	131	catch		0	HS_CAR1596.bmp	HS		1
11	132	catch	1	865	NS_FRI1824.bmp	NS	2	1

## Sheet: 12
Subject	Block	Procedure	questionmark1.RESP	questionmark1.RT	StimNAME	StimType	questionmark1.RESP_corrected	Response_AJ_corrected_dicotomica
12	1	sperimentale	NULL	NULL	HD_STE1665.bmp	HD		1
12	2	sperimentale	NULL	NULL	NS_FRI1829.bmp	NS		1
12	3	catch	1	1069	NS_FRI1824.bmp	NS	2	1
12	4	catch	1	1287	HD_MIL1848.bmp	HD	2	1
12	5	sperimentale	NULL	NULL	HD_FRI1827.bmp	HD		4
12	6	sperimentale	NULL	NULL	HS_PUG1600.bmp	HS		1
12	7	catch	1	587	HS_PUG1600.bmp	HS	2	1
12	8	catch	2	1254	ND_FRI1821.bmp	ND	3	4
12	9	catch	{SHIFT}	641	HD_HOP1700.bmp	HD	1	1
12	10	catch	1	552	HD_CRE1707.bmp	HD	2	1
12	11	catch	1	1077	HS_MAE1656.bmp	HS	2	1
12	12	catch	2	581	NS_FRI1808.bmp	NS	3	4
12	13	sperimentale	NULL	NULL	ND_FRI1821.bmp	ND		4
12	14	catch	2	546	ND_MIC1818.bmp	ND	3	4
12	15	catch	1	827	HD_CRE1707.bmp	HD	2	1
12	16	NULLJitter	NULL	NULL	?	?		5
12	17	NULLJitter	NULL	NULL	?	?		5
12	18	catch	3	658	HD_FRI1827.bmp	HD	4	4
12	19	catch	2	975	NS_COR1822.bmp	NS	3	4
12	20	NULLJitter	NULL	NULL	?	?		5
12	21	sperimentale	NULL	NULL	HD_MIL1848.bmp	HD		1
12	22	sperimentale	NULL	NULL	HD_FRI1827.bmp	HD		4
12	23	catch	2	556	ND_FRI1820.bmp	ND	3	4
12	24	sperimentale	NULL	NULL	HS_GER1820.bmp	HS		1
12	25	sperimentale	NULL	NULL	ND_FRI1820.bmp	ND		4
12	26	sperimentale	NULL	NULL	HS_CAR1596.bmp	HS		1
12	27	catch	3	681	NS_REN1882.bmp	NS	4	4
12	28	catch	2	901	NS_COR1822.bmp	NS	3	4
12	29	sperimentale	NULL	NULL	HS_MEN1760.bmp	HS		1
12	30	catch	2	708	NS_BAL1915.bmp	NS	3	4
12	31	sperimentale	NULL	NULL	NS_COR1822.bmp	NS		4
12	32	NULLJitter	NULL	NULL	?	?		5
12	33	sperimentale	NULL	NULL	HS_MAE1656.bmp	HS		1
12	34	sperimentale	NULL	NULL	NS_COR1822.bmp	NS		4
12	35	sperimentale	NULL	NULL	HS_HES1828.bmp	HS		1
12	36	sperimentale	NULL	NULL	HD_MIL1848.bmp	HD		1
12	37	sperimentale	NULL	NULL	HD_DOS1524.bmp	HD		4
12	38	NULLJitter	NULL	NULL	?	?		5
12	39	sperimentale	NULL	NULL	HD_DOS1524.bmp	HD		4
12	40	sperimentale	NULL	NULL	NS_REN1882.bmp	NS		4
12	41	sperimentale	NULL	NULL	NS_REN1882.bmp	NS		4
12	42	sperimentale	NULL	NULL	HD_HOP1700.bmp	HD		1
12	43	catch	1	999	HS_HES1828.bmp	HS	2	1
12	44	catch	1	612	HS_GER1820.bmp	HS	2	1
12	45	sperimentale	NULL	NULL	NS_FRI1824.bmp	NS		1
12	46	sperimentale	NULL	NULL	ND_FRI1820.bmp	ND		4
12	47	catch	1	675	HS_PUG1600.bmp	HS	2	1
12	48	NULLJitter	NULL	NULL	?	?		5
12	49	catch	{SHIFT}	863	ND_FRI1823.bmp	ND	1	1
12	50	NULLJitter	NULL	NULL	?	?		5
12	51	sperimentale	NULL	NULL	NS_BAL1915.bmp	NS		4
12	52	sperimentale	NULL	NULL	NS_REN1882.bmp	NS		4
12	53	sperimentale	NULL	NULL	NS_FRI1824.bmp	NS		1
12	54	sperimentale	NULL	NULL	HS_MAE1656.bmp	HS		1
12	55	catch	1	1073	HS_CAR1596.bmp	HS	2	1
12	56	sperimentale	NULL	NULL	HD_FRI1827.bmp	HD		4
12	57	catch	2	525	NS_FRI1808.bmp	NS	3	4
12	58	catch	{SHIFT}	657	HD_HOP1700.bmp	HD	1	1
12	59	catch	1	1367	HS_CAR1596.bmp	HS	2	1
12	60	sperimentale	NULL	NULL	ND_FRI1823.bmp	ND		1
12	61	NULLJitter	NULL	NULL	?	?		5
12	62	sperimentale	NULL	NULL	HD_STE1665.bmp	HD		1
12	63	sperimentale	NULL	NULL	ND_FRI1821.bmp	ND		4
12	64	sperimentale	NULL	NULL	NS_FRI1829.bmp	NS		1
12	65	catch	1	765	HD_STE1665.bmp	HD	2	1
12	66	sperimentale	NULL	NULL	ND_GIG1890.bmp	ND		4
12	67	catch	{SHIFT}	1062	NS_FRI1829.bmp	NS	1	1
12	68	sperimentale	NULL	NULL	NS_FRI1829.bmp	NS		1
12	69	catch	{SHIFT}	705	ND_FRI1823.bmp	ND	1	1
12	70	catch	3	976	ND_HAC1779.bmp	ND	4	4
12	71	sperimentale	NULL	NULL	HD_DOS1524.bmp	HD		4
12	72	sperimentale	NULL	NULL	HD_CRE1707.bmp	HD		1
12	73	sperimentale	NULL	NULL	ND_GIG1890.bmp	ND		4
12	74	catch	1	997	HS_MEN1760.bmp	HS	2	1
12	75	catch	1	1191	NS_FRI1824.bmp	NS	2	1
12	76	sperimentale	NULL	NULL	HD_MIL1848.bmp	HD		1
12	77	catch	{SHIFT}	781	NS_FRI1829.bmp	NS	1	1
12	78	sperimentale	NULL	NULL	HD_HOP1700.bmp	HD		1
12	79	sperimentale	NULL	NULL	HS_HES1828.bmp	HS		1
12	80	sperimentale	NULL	NULL	NS_BAL1915.bmp	NS		4
12	81	sperimentale	NULL	NULL	HS_CAR1596.bmp	HS		1
12	82	sperimentale	NULL	NULL	ND_HAC1779.bmp	ND		4
12	83	sperimentale	NULL	NULL	HS_MEN1760.bmp	HS		1
12	84	catch	2	736	HD_DOS1524.bmp	HD	3	4
12	85	catch	3	874	NS_REN1882.bmp	NS	4	4
12	86	sperimentale	NULL	NULL	NS_FRI1808.bmp	NS		4
12	87	catch	1	940	HD_STE1665.bmp	HD	2	1
12	88	catch	3	865	HD_FRI1827.bmp	HD	4	4
12	89	sperimentale	NULL	NULL	HD_CRE1707.bmp	HD		1
12	90	catch	2	1288	ND_GIG1890.bmp	ND	3	4
12	91	sperimentale	NULL	NULL	ND_GIG1890.bmp	ND		4
12	92	sperimentale	NULL	NULL	NS_FRI1808.bmp	NS		4
12	93	catch	2	802	NS_BAL1915.bmp	NS	3	4
12	94	catch	1	723	HD_MIL1848.bmp	HD	2	1
12	95	sperimentale	NULL	NULL	HS_HES1828.bmp	HS		1
12	96	catch	1	545	HS_HES1828.bmp	HS	2	1
12	97	catch	1	716	HS_GER1820.bmp	HS	2	1
12	98	sperimentale	NULL	NULL	HD_STE1665.bmp	HD		1
12	99	catch	2	960	ND_FRI1820.bmp	ND	3	4
12	100	sperimentale	NULL	NULL	HS_PUG1600.bmp	HS		1
12	101	sperimentale	NULL	NULL	ND_HAC1779.bmp	ND		4
12	102	catch	1	775	HS_MAE1656.bmp	HS	2	1
12	103	sperimentale	NULL	NULL	HS_CAR1596.bmp	HS		1
12	104	sperimentale	NULL	NULL	NS_FRI1808.bmp	NS		4
12	105	catch	3	1099	ND_FRI1821.bmp	ND	4	4
12	106	sperimentale	NULL	NULL	ND_FRI1823.bmp	ND		1
12	107	sperimentale	NULL	NULL	ND_MIC1818.bmp	ND		4
12	108	sperimentale	NULL	NULL	ND_FRI1820.bmp	ND		4
12	109	catch	{SHIFT}	1140	HS_MEN1760.bmp	HS	1	1
12	110	sperimentale	NULL	NULL	ND_FRI1823.bmp	ND		1
12	111	sperimentale	NULL	NULL	NS_FRI1824.bmp	NS		1
12	112	sperimentale	NULL	NULL	HD_CRE1707.bmp	HD		1
12	113	NULLJitter	NULL	NULL	?	?		5
12	114	catch	2	861	HD_DOS1524.bmp	HD	3	4
12	115	sperimentale	NULL	NULL	HD_HOP1700.bmp	HD		1
12	116	sperimentale	NULL	NULL	HS_GER1820.bmp	HS		1
12	117	sperimentale	NULL	NULL	ND_HAC1779.bmp	ND		4
12	118	catch	3	1422	ND_GIG1890.bmp	ND	4	4
12	119	catch	2	774	ND_HAC1779.bmp	ND	3	4
12	120	sperimentale	NULL	NULL	ND_MIC1818.bmp	ND		4
12	121	sperimentale	NULL	NULL	NS_BAL1915.bmp	NS		4
12	122	sperimentale	NULL	NULL	HS_PUG1600.bmp	HS		1
12	123	NULLJitter	NULL	NULL	?	?		5
12	124	sperimentale	NULL	NULL	ND_MIC1818.bmp	ND		4
12	125	sperimentale	NULL	NULL	HS_MEN1760.bmp	HS		1
12	126	catch	2	776	ND_MIC1818.bmp	ND	3	4
12	127	sperimentale	NULL	NULL	NS_COR1822.bmp	NS		4
12	128	sperimentale	NULL	NULL	ND_FRI1821.bmp	ND		4
12	129	NULLJitter	NULL	NULL	?	?		5
12	130	NULLJitter	NULL	NULL	?	?		5
12	131	sperimentale	NULL	NULL	HS_GER1820.bmp	HS		1
12	132	sperimentale	NULL	NULL	HS_MAE1656.bmp	HS		1

[truncated: 10 more sheets: 13, 14, 15, 16, 17, 18, 19, 20, 21, 22]
