# Supplementary material for: Human, Nature, Dynamism: The Effects of Content and Movement Perception on Brain Activations during the Aesthetic Judgment of Representational Paintings
Source: Front Hum Neurosci. 2016 Jan 12;9:705. doi: 10.3389/fnhum.2015.00705 (PMC4709505; doi:10.3389/fnhum.2015.00705)
Supplement: Supplementary file 3 [file DataSheet2.XLSX]

## Sheet: MJ_BEHAV_ALL_SUBJECTS
Subject	Block	Procedure	questionmark1.RESP	questionmark1.RT	StimNAME	StimType	questionmark1.RESP_corrected
1	1	NULLJitter	NULL	NULL	?	?
1	2	catch	{SHIFT}	872	HD_FRI1827.bmp	HD	1
1	3	sperimentale	NULL	NULL	HS_PUG1600.bmp	HS
1	4	catch	{SHIFT}	962	HS_CAR1596.bmp	HS	1
1	5	sperimentale	NULL	NULL	HD_DOS1524.bmp	HD
1	6	sperimentale	NULL	NULL	NS_COR1822.bmp	NS
1	7	sperimentale	NULL	NULL	ND_GIG1890.bmp	ND
1	8	catch	3	692	NS_REN1882.bmp	NS	4
1	9	NULLJitter	NULL	NULL	?	?
1	10	NULLJitter	NULL	NULL	?	?
1	11	catch	3	944	ND_FRI1821.bmp	ND	4
1	12	sperimentale	NULL	NULL	HD_HOP1700.bmp	HD
1	13	catch	1	606	HS_HES1828.bmp	HS	2
1	14	sperimentale	NULL	NULL	NS_BAL1915.bmp	NS
1	15	sperimentale	NULL	NULL	HS_HES1828.bmp	HS
1	16	sperimentale	NULL	NULL	ND_HAC1779.bmp	ND
1	17	sperimentale	NULL	NULL	NS_FRI1824.bmp	NS
1	18	catch	2	715	NS_BAL1915.bmp	NS	3
1	19	catch		0	HS_PUG1600.bmp	HS
1	20	sperimentale	NULL	NULL	NS_BAL1915.bmp	NS
1	21	catch	2	716	ND_HAC1779.bmp	ND	3
1	22	NULLJitter	NULL	NULL	?	?
1	23	sperimentale	NULL	NULL	HD_FRI1827.bmp	HD
1	24	sperimentale	NULL	NULL	HD_FRI1827.bmp	HD
1	25	catch	{SHIFT}	852	HS_PUG1600.bmp	HS	1
1	26	catch		0	HD_CRE1707.bmp	HD
1	27	sperimentale	NULL	NULL	ND_FRI1821.bmp	ND
1	28	sperimentale	NULL	NULL	HS_MAE1656.bmp	HS
1	29	sperimentale	NULL	NULL	HS_GER1820.bmp	HS
1	30	catch	2	617	ND_FRI1823.bmp	ND	3
1	31	sperimentale	NULL	NULL	HS_CAR1596.bmp	HS
1	32	NULLJitter	NULL	NULL	?	?
1	33	catch	2	1026	NS_FRI1829.bmp	NS	3
1	34	sperimentale	NULL	NULL	ND_FRI1820.bmp	ND
1	35	sperimentale	NULL	NULL	ND_HAC1779.bmp	ND
1	36	catch		0	NS_REN1882.bmp	NS
1	37	catch		0	HD_STE1665.bmp	HD
1	38	sperimentale	NULL	NULL	NS_BAL1915.bmp	NS
1	39	catch	{SHIFT}	679	HS_MEN1760.bmp	HS	1
1	40	sperimentale	NULL	NULL	HD_STE1665.bmp	HD
1	41	sperimentale	NULL	NULL	NS_REN1882.bmp	NS
1	42	sperimentale	NULL	NULL	HD_FRI1827.bmp	HD
1	43	sperimentale	NULL	NULL	HS_HES1828.bmp	HS
1	44	sperimentale	NULL	NULL	HD_MIL1848.bmp	HD
1	45	catch	2	524	ND_FRI1820.bmp	ND	3
1	46	sperimentale	NULL	NULL	HS_PUG1600.bmp	HS
1	47	catch	1	1264	HD_DOS1524.bmp	HD	2
1	48	sperimentale	NULL	NULL	HS_MEN1760.bmp	HS
1	49	sperimentale	NULL	NULL	NS_FRI1829.bmp	NS
1	50	sperimentale	NULL	NULL	NS_FRI1808.bmp	NS
1	51	sperimentale	NULL	NULL	NS_FRI1829.bmp	NS
1	52	sperimentale	NULL	NULL	HS_HES1828.bmp	HS
1	53	catch	3	687	NS_FRI1808.bmp	NS	4
1	54	catch		0	HD_DOS1524.bmp	HD
1	55	sperimentale	NULL	NULL	NS_FRI1829.bmp	NS
1	56	sperimentale	NULL	NULL	HS_MAE1656.bmp	HS
1	57	catch	2	873	ND_MIC1818.bmp	ND	3
1	58	catch	1	613	HD_CRE1707.bmp	HD	2
1	59	catch		0	NS_FRI1824.bmp	NS
1	60	catch	3	891	ND_MIC1818.bmp	ND	4
1	61	sperimentale	NULL	NULL	ND_HAC1779.bmp	ND
1	62	catch		0	HD_HOP1700.bmp	HD
1	63	catch	1	1247	HS_HES1828.bmp	HS	2
1	64	catch		0	ND_FRI1821.bmp	ND
1	65	sperimentale	NULL	NULL	HD_DOS1524.bmp	HD
1	66	catch	1	611	HS_MEN1760.bmp	HS	2
1	67	sperimentale	NULL	NULL	HD_CRE1707.bmp	HD
1	68	sperimentale	NULL	NULL	HD_DOS1524.bmp	HD
1	69	catch	1	362	HS_GER1820.bmp	HS	2
1	70	catch		0	HS_MAE1656.bmp	HS
1	71	sperimentale	NULL	NULL	NS_FRI1824.bmp	NS
1	72	sperimentale	NULL	NULL	HS_MEN1760.bmp	HS
1	73	catch		0	NS_COR1822.bmp	NS
1	74	sperimentale	NULL	NULL	HD_STE1665.bmp	HD
1	75	catch		0	HD_STE1665.bmp	HD
1	76	NULLJitter	NULL	NULL	?	?
1	77	sperimentale	NULL	NULL	HD_HOP1700.bmp	HD
1	78	catch	1	330	NS_FRI1808.bmp	NS	2
1	79	sperimentale	NULL	NULL	NS_REN1882.bmp	NS
1	80	sperimentale	NULL	NULL	HS_GER1820.bmp	HS
1	81	sperimentale	NULL	NULL	ND_FRI1820.bmp	ND
1	82	NULLJitter	NULL	NULL	?	?
1	83	sperimentale	NULL	NULL	ND_FRI1823.bmp	ND
1	84	NULLJitter	NULL	NULL	?	?
1	85	NULLJitter	NULL	NULL	?	?
1	86	sperimentale	NULL	NULL	HS_MEN1760.bmp	HS
1	87	sperimentale	NULL	NULL	ND_GIG1890.bmp	ND
1	88	catch	2	464	HD_MIL1848.bmp	HD	3
1	89	sperimentale	NULL	NULL	HD_CRE1707.bmp	HD
1	90	sperimentale	NULL	NULL	NS_FRI1808.bmp	NS
1	91	sperimentale	NULL	NULL	NS_FRI1808.bmp	NS
1	92	sperimentale	NULL	NULL	HS_MAE1656.bmp	HS
1	93	catch	1	524	HD_HOP1700.bmp	HD	2
1	94	catch		0	ND_GIG1890.bmp	ND
1	95	sperimentale	NULL	NULL	ND_GIG1890.bmp	ND
1	96	NULLJitter	NULL	NULL	?	?
1	97	catch	3	1174	NS_FRI1829.bmp	NS	4
1	98	sperimentale	NULL	NULL	HD_MIL1848.bmp	HD
1	99	catch	3	731	ND_GIG1890.bmp	ND	4
1	100	sperimentale	NULL	NULL	NS_COR1822.bmp	NS
1	101	catch	3	452	ND_FRI1823.bmp	ND	4
1	102	sperimentale	NULL	NULL	ND_FRI1821.bmp	ND
1	103	sperimentale	NULL	NULL	NS_REN1882.bmp	NS
1	104	sperimentale	NULL	NULL	ND_FRI1820.bmp	ND
1	105	catch	2	399	ND_FRI1820.bmp	ND	3
1	106	sperimentale	NULL	NULL	HS_CAR1596.bmp	HS
1	107	catch	1	1030	NS_BAL1915.bmp	NS	2
1	108	sperimentale	NULL	NULL	ND_FRI1823.bmp	ND
1	109	sperimentale	NULL	NULL	ND_MIC1818.bmp	ND
1	110	sperimentale	NULL	NULL	NS_FRI1824.bmp	NS
1	111	catch	3	470	ND_HAC1779.bmp	ND	4
1	112	sperimentale	NULL	NULL	HD_MIL1848.bmp	HD
1	113	sperimentale	NULL	NULL	HS_PUG1600.bmp	HS
1	114	sperimentale	NULL	NULL	ND_MIC1818.bmp	ND
1	115	catch	2	491	NS_FRI1824.bmp	NS	3
1	116	NULLJitter	NULL	NULL	?	?
1	117	catch		0	HS_MAE1656.bmp	HS
1	118	sperimentale	NULL	NULL	ND_MIC1818.bmp	ND
1	119	sperimentale	NULL	NULL	HS_GER1820.bmp	HS
1	120	sperimentale	NULL	NULL	HD_STE1665.bmp	HD
1	121	sperimentale	NULL	NULL	HS_CAR1596.bmp	HS
1	122	sperimentale	NULL	NULL	ND_FRI1821.bmp	ND
1	123	catch	2	341	HD_FRI1827.bmp	HD	3
1	124	sperimentale	NULL	NULL	NS_COR1822.bmp	NS
1	125	sperimentale	NULL	NULL	HD_CRE1707.bmp	HD
1	126	NULLJitter	NULL	NULL	?	?
1	127	catch		0	HS_CAR1596.bmp	HS
1	128	sperimentale	NULL	NULL	HD_HOP1700.bmp	HD
1	129	catch	2	621	NS_COR1822.bmp	NS	3
1	130	sperimentale	NULL	NULL	ND_FRI1823.bmp	ND
1	131	catch	3	1031	HD_MIL1848.bmp	HD	4
1	132	catch		0	HS_GER1820.bmp	HS
2	1	catch	{SHIFT}	955	NS_FRI1808.bmp	NS	1
2	2	sperimentale	NULL	NULL	HS_CAR1596.bmp	HS
2	3	sperimentale	NULL	NULL	ND_FRI1821.bmp	ND
2	4	catch	{SHIFT}	579	ND_FRI1821.bmp	ND	1
2	5	sperimentale	NULL	NULL	HD_CRE1707.bmp	HD
2	6	sperimentale	NULL	NULL	HS_GER1820.bmp	HS
2	7	sperimentale	NULL	NULL	NS_COR1822.bmp	NS
2	8	NULLJitter	NULL	NULL	?	?
2	9	catch		0	ND_MIC1818.bmp	ND
2	10	sperimentale	NULL	NULL	HS_CAR1596.bmp	HS
2	11	catch	{SHIFT}	558	NS_FRI1829.bmp	NS	1
2	12	catch	2	561	HD_MIL1848.bmp	HD	3
2	13	sperimentale	NULL	NULL	HD_FRI1827.bmp	HD
2	14	sperimentale	NULL	NULL	NS_REN1882.bmp	NS
2	15	sperimentale	NULL	NULL	NS_BAL1915.bmp	NS
2	16	catch	3	576	ND_HAC1779.bmp	ND	4
2	17	sperimentale	NULL	NULL	HS_PUG1600.bmp	HS
2	18	catch	{SHIFT}	962	HS_MEN1760.bmp	HS	1
2	19	catch		0	HD_HOP1700.bmp	HD
2	20	sperimentale	NULL	NULL	HD_DOS1524.bmp	HD
2	21	sperimentale	NULL	NULL	ND_HAC1779.bmp	ND
2	22	sperimentale	NULL	NULL	HD_STE1665.bmp	HD
2	23	catch	{SHIFT}	712	NS_BAL1915.bmp	NS	1
2	24	sperimentale	NULL	NULL	NS_COR1822.bmp	NS
2	25	catch	{SHIFT}	735	NS_FRI1824.bmp	NS	1
2	26	NULLJitter	NULL	NULL	?	?
2	27	NULLJitter	NULL	NULL	?	?
2	28	sperimentale	NULL	NULL	ND_GIG1890.bmp	ND
2	29	catch		0	HD_DOS1524.bmp	HD
2	30	sperimentale	NULL	NULL	HD_MIL1848.bmp	HD
2	31	catch	1	1013	ND_FRI1821.bmp	ND	2
2	32	catch	{SHIFT}	547	HS_MAE1656.bmp	HS	1
2	33	catch	3	535	ND_HAC1779.bmp	ND	4
2	34	sperimentale	NULL	NULL	HD_HOP1700.bmp	HD
2	35	catch	{SHIFT}	535	HS_PUG1600.bmp	HS	1
2	36	catch	{SHIFT}	1172	HS_MEN1760.bmp	HS	1
2	37	catch	{SHIFT}	519	ND_FRI1823.bmp	ND	1
2	38	sperimentale	NULL	NULL	ND_FRI1821.bmp	ND
2	39	sperimentale	NULL	NULL	NS_COR1822.bmp	NS
2	40	catch	1	875	HS_GER1820.bmp	HS	2
2	41	sperimentale	NULL	NULL	ND_GIG1890.bmp	ND
2	42	sperimentale	NULL	NULL	NS_FRI1829.bmp	NS
2	43	NULLJitter	NULL	NULL	?	?
2	44	sperimentale	NULL	NULL	NS_FRI1829.bmp	NS
2	45	catch	2	564	ND_GIG1890.bmp	ND	3
2	46	NULLJitter	NULL	NULL	?	?
2	47	sperimentale	NULL	NULL	HD_HOP1700.bmp	HD
2	48	sperimentale	NULL	NULL	HD_FRI1827.bmp	HD
2	49	catch	{SHIFT}	1008	NS_COR1822.bmp	NS	1
2	50	sperimentale	NULL	NULL	NS_FRI1829.bmp	NS
2	51	sperimentale	NULL	NULL	HS_MEN1760.bmp	HS
2	52	sperimentale	NULL	NULL	HD_MIL1848.bmp	HD
2	53	sperimentale	NULL	NULL	HD_FRI1827.bmp	HD
2	54	NULLJitter	NULL	NULL	?	?
2	55	catch	1	664	HD_CRE1707.bmp	HD	2
2	56	NULLJitter	NULL	NULL	?	?
2	57	sperimentale	NULL	NULL	NS_FRI1824.bmp	NS
2	58	catch	{SHIFT}	1134	ND_FRI1820.bmp	ND	1
2	59	catch	2	498	ND_GIG1890.bmp	ND	3
2	60	catch	{SHIFT}	1110	HS_CAR1596.bmp	HS	1
2	61	sperimentale	NULL	NULL	HD_DOS1524.bmp	HD
2	62	NULLJitter	NULL	NULL	?	?
2	63	catch		0	HD_DOS1524.bmp	HD
2	64	sperimentale	NULL	NULL	ND_FRI1823.bmp	ND
2	65	catch		0	HS_PUG1600.bmp	HS
2	66	NULLJitter	NULL	NULL	?	?
2	67	sperimentale	NULL	NULL	ND_MIC1818.bmp	ND
2	68	sperimentale	NULL	NULL	NS_FRI1808.bmp	NS
2	69	catch	{SHIFT}	1075	NS_REN1882.bmp	NS	1
2	70	sperimentale	NULL	NULL	HS_MEN1760.bmp	HS
2	71	sperimentale	NULL	NULL	HD_DOS1524.bmp	HD
2	72	sperimentale	NULL	NULL	ND_MIC1818.bmp	ND
2	73	catch	{SHIFT}	498	HS_HES1828.bmp	HS	1
2	74	catch	{SHIFT}	820	NS_COR1822.bmp	NS	1
2	75	catch	{SHIFT}	1184	ND_FRI1820.bmp	ND	1
2	76	sperimentale	NULL	NULL	HS_HES1828.bmp	HS
2	77	sperimentale	NULL	NULL	HD_CRE1707.bmp	HD
2	78	sperimentale	NULL	NULL	NS_FRI1824.bmp	NS
2	79	sperimentale	NULL	NULL	ND_FRI1820.bmp	ND
2	80	sperimentale	NULL	NULL	ND_FRI1823.bmp	ND
2	81	sperimentale	NULL	NULL	HD_STE1665.bmp	HD
2	82	sperimentale	NULL	NULL	ND_HAC1779.bmp	ND
2	83	sperimentale	NULL	NULL	NS_REN1882.bmp	NS
2	84	sperimentale	NULL	NULL	HD_CRE1707.bmp	HD
2	85	sperimentale	NULL	NULL	HS_GER1820.bmp	HS
2	86	sperimentale	NULL	NULL	ND_HAC1779.bmp	ND
2	87	sperimentale	NULL	NULL	HD_STE1665.bmp	HD
2	88	sperimentale	NULL	NULL	ND_FRI1820.bmp	ND
2	89	sperimentale	NULL	NULL	NS_BAL1915.bmp	NS
2	90	sperimentale	NULL	NULL	ND_FRI1820.bmp	ND
2	91	catch	3	828	ND_MIC1818.bmp	ND	4
2	92	sperimentale	NULL	NULL	NS_FRI1808.bmp	NS
2	93	NULLJitter	NULL	NULL	?	?
2	94	sperimentale	NULL	NULL	HD_MIL1848.bmp	HD
2	95	catch	{SHIFT}	979	NS_BAL1915.bmp	NS	1
2	96	sperimentale	NULL	NULL	NS_FRI1824.bmp	NS
2	97	catch	{SHIFT}	999	HS_CAR1596.bmp	HS	1
2	98	catch	1	922	HD_STE1665.bmp	HD	2
2	99	catch	{SHIFT}	821	NS_FRI1829.bmp	NS	1
2	100	sperimentale	NULL	NULL	HD_HOP1700.bmp	HD
2	101	sperimentale	NULL	NULL	HS_MAE1656.bmp	HS
2	102	NULLJitter	NULL	NULL	?	?
2	103	sperimentale	NULL	NULL	HS_MAE1656.bmp	HS
2	104	sperimentale	NULL	NULL	ND_FRI1821.bmp	ND
2	105	sperimentale	NULL	NULL	HS_MEN1760.bmp	HS
2	106	catch	1	1269	HD_CRE1707.bmp	HD	2
2	107	catch		0	HD_FRI1827.bmp	HD
2	108	catch		0	HS_GER1820.bmp	HS
2	109	sperimentale	NULL	NULL	ND_GIG1890.bmp	ND
2	110	sperimentale	NULL	NULL	NS_FRI1808.bmp	NS
2	111	sperimentale	NULL	NULL	HS_GER1820.bmp	HS
2	112	sperimentale	NULL	NULL	HS_CAR1596.bmp	HS
2	113	catch	{SHIFT}	1248	NS_REN1882.bmp	NS	1
2	114	sperimentale	NULL	NULL	HS_HES1828.bmp	HS
2	115	sperimentale	NULL	NULL	NS_BAL1915.bmp	NS
2	116	sperimentale	NULL	NULL	HS_HES1828.bmp	HS
2	117	catch	2	516	HD_MIL1848.bmp	HD	3
2	118	catch	1	1066	HD_STE1665.bmp	HD	2
2	119	sperimentale	NULL	NULL	ND_FRI1823.bmp	ND
2	120	catch	{SHIFT}	613	HS_MAE1656.bmp	HS	1
2	121	sperimentale	NULL	NULL	HS_PUG1600.bmp	HS
2	122	NULLJitter	NULL	NULL	?	?
2	123	sperimentale	NULL	NULL	HS_MAE1656.bmp	HS
2	124	catch	{SHIFT}	712	NS_FRI1808.bmp	NS	1
2	125	catch	{SHIFT}	1058	ND_FRI1823.bmp	ND	1
2	126	catch	1	1095	HD_HOP1700.bmp	HD	2
2	127	catch	1	344	HD_FRI1827.bmp	HD	2
2	128	catch	{SHIFT}	894	NS_FRI1824.bmp	NS	1
2	129	sperimentale	NULL	NULL	NS_REN1882.bmp	NS
2	130	catch	{SHIFT}	386	HS_HES1828.bmp	HS	1
2	131	sperimentale	NULL	NULL	ND_MIC1818.bmp	ND
2	132	sperimentale	NULL	NULL	HS_PUG1600.bmp	HS
3	1	catch	1	1286	HS_GER1820.bmp	HS	2
3	2	catch	{SHIFT}	579	NS_REN1882.bmp	NS	1
3	3	catch	2	506	HD_CRE1707.bmp	HD	3
3	4	NULLJitter	NULL	NULL	?	?
3	5	sperimentale	NULL	NULL	HD_MIL1848.bmp	HD
3	6	sperimentale	NULL	NULL	HD_FRI1827.bmp	HD
3	7	catch	1	756	HD_FRI1827.bmp	HD	2
3	8	catch	1	1078	HD_DOS1524.bmp	HD	2
3	9	NULLJitter	NULL	NULL	?	?
3	10	sperimentale	NULL	NULL	HD_DOS1524.bmp	HD
3	11	catch	{SHIFT}	596	NS_FRI1829.bmp	NS	1
3	12	sperimentale	NULL	NULL	ND_GIG1890.bmp	ND
3	13	NULLJitter	NULL	NULL	?	?
3	14	sperimentale	NULL	NULL	HS_PUG1600.bmp	HS
3	15	sperimentale	NULL	NULL	NS_FRI1829.bmp	NS
3	16	NULLJitter	NULL	NULL	?	?
3	17	sperimentale	NULL	NULL	ND_FRI1823.bmp	ND
3	18	NULLJitter	NULL	NULL	?	?
3	19	sperimentale	NULL	NULL	ND_MIC1818.bmp	ND
3	20	sperimentale	NULL	NULL	ND_FRI1821.bmp	ND
3	21	catch	1	994	HS_HES1828.bmp	HS	2
3	22	catch	2	971	ND_GIG1890.bmp	ND	3
3	23	catch	2	337	HD_STE1665.bmp	HD	3
3	24	sperimentale	NULL	NULL	HS_CAR1596.bmp	HS
3	25	catch	{SHIFT}	462	NS_REN1882.bmp	NS	1
3	26	catch	2	1321	ND_FRI1823.bmp	ND	3
3	27	catch	3	540	HD_HOP1700.bmp	HD	4
3	28	sperimentale	NULL	NULL	HD_MIL1848.bmp	HD
3	29	sperimentale	NULL	NULL	NS_FRI1808.bmp	NS
3	30	sperimentale	NULL	NULL	ND_MIC1818.bmp	ND
3	31	catch	1	1066	ND_FRI1820.bmp	ND	2
3	32	sperimentale	NULL	NULL	HS_MAE1656.bmp	HS
3	33	sperimentale	NULL	NULL	HS_GER1820.bmp	HS
3	34	catch	{SHIFT}	1091	NS_FRI1808.bmp	NS	1
3	35	sperimentale	NULL	NULL	ND_MIC1818.bmp	ND
3	36	sperimentale	NULL	NULL	HS_PUG1600.bmp	HS
3	37	sperimentale	NULL	NULL	NS_COR1822.bmp	NS
3	38	catch	3	322	ND_HAC1779.bmp	ND	4
3	39	catch	{SHIFT}	949	HS_GER1820.bmp	HS	1
3	40	sperimentale	NULL	NULL	ND_FRI1820.bmp	ND
3	41	sperimentale	NULL	NULL	HS_GER1820.bmp	HS
3	42	sperimentale	NULL	NULL	NS_FRI1808.bmp	NS
3	43	catch	2	1251	ND_FRI1820.bmp	ND	3
3	44	sperimentale	NULL	NULL	HD_CRE1707.bmp	HD
3	45	sperimentale	NULL	NULL	NS_FRI1824.bmp	NS
3	46	catch	2	356	HD_MIL1848.bmp	HD	3
3	47	sperimentale	NULL	NULL	NS_REN1882.bmp	NS
3	48	sperimentale	NULL	NULL	NS_FRI1829.bmp	NS
3	49	NULLJitter	NULL	NULL	?	?
3	50	sperimentale	NULL	NULL	ND_FRI1821.bmp	ND
3	51	NULLJitter	NULL	NULL	?	?
3	52	sperimentale	NULL	NULL	NS_FRI1824.bmp	NS
3	53	sperimentale	NULL	NULL	HD_DOS1524.bmp	HD
3	54	sperimentale	NULL	NULL	HD_CRE1707.bmp	HD
3	55	sperimentale	NULL	NULL	HS_MEN1760.bmp	HS
3	56	sperimentale	NULL	NULL	HD_HOP1700.bmp	HD
3	57	NULLJitter	NULL	NULL	?	?
3	58	catch	2	837	HD_FRI1827.bmp	HD	3
3	59	sperimentale	NULL	NULL	HD_STE1665.bmp	HD
3	60	sperimentale	NULL	NULL	NS_FRI1824.bmp	NS
3	61	catch	{SHIFT}	381	NS_FRI1829.bmp	NS	1
3	62	sperimentale	NULL	NULL	ND_GIG1890.bmp	ND
3	63	catch	2	813	NS_BAL1915.bmp	NS	3
3	64	sperimentale	NULL	NULL	ND_FRI1823.bmp	ND
3	65	catch	2	526	HD_MIL1848.bmp	HD	3
3	66	catch	{SHIFT}	819	HS_MEN1760.bmp	HS	1
3	67	sperimentale	NULL	NULL	NS_BAL1915.bmp	NS
3	68	sperimentale	NULL	NULL	NS_FRI1808.bmp	NS
3	69	sperimentale	NULL	NULL	HD_HOP1700.bmp	HD
3	70	catch	3	504	ND_MIC1818.bmp	ND	4
3	71	sperimentale	NULL	NULL	NS_FRI1829.bmp	NS
3	72	sperimentale	NULL	NULL	ND_FRI1823.bmp	ND
3	73	catch	1	795	HD_DOS1524.bmp	HD	2
3	74	sperimentale	NULL	NULL	HS_MEN1760.bmp	HS
3	75	catch	2	1480	NS_BAL1915.bmp	NS	3
3	76	sperimentale	NULL	NULL	NS_BAL1915.bmp	NS
3	77	catch	1	951	ND_FRI1821.bmp	ND	2
3	78	sperimentale	NULL	NULL	HS_HES1828.bmp	HS
3	79	catch	3	868	ND_MIC1818.bmp	ND	4
3	80	sperimentale	NULL	NULL	HS_CAR1596.bmp	HS
3	81	catch	1	420	HS_PUG1600.bmp	HS	2
3	82	sperimentale	NULL	NULL	HD_FRI1827.bmp	HD
3	83	sperimentale	NULL	NULL	ND_HAC1779.bmp	ND
3	84	catch	3	1195	HD_HOP1700.bmp	HD	4
3	85	sperimentale	NULL	NULL	HS_MEN1760.bmp	HS
3	86	sperimentale	NULL	NULL	HD_MIL1848.bmp	HD
3	87	sperimentale	NULL	NULL	NS_REN1882.bmp	NS
3	88	sperimentale	NULL	NULL	HS_PUG1600.bmp	HS
3	89	catch	1	684	HS_MAE1656.bmp	HS	2
3	90	catch	1	1184	NS_FRI1808.bmp	NS	2
3	91	sperimentale	NULL	NULL	HD_CRE1707.bmp	HD
3	92	catch	1	1367	NS_FRI1824.bmp	NS	2
3	93	catch	1	1255	NS_FRI1824.bmp	NS	2
3	94	catch	1	827	HS_MEN1760.bmp	HS	2
3	95	sperimentale	NULL	NULL	ND_FRI1821.bmp	ND
3	96	sperimentale	NULL	NULL	NS_REN1882.bmp	NS
3	97	sperimentale	NULL	NULL	ND_HAC1779.bmp	ND
3	98	catch	2	646	HD_CRE1707.bmp	HD	3
3	99	catch	3	956	ND_HAC1779.bmp	ND	4
3	100	catch	1	845	NS_COR1822.bmp	NS	2
3	101	sperimentale	NULL	NULL	NS_BAL1915.bmp	NS
3	102	catch	1	931	HS_CAR1596.bmp	HS	2
3	103	catch	2	768	ND_FRI1821.bmp	ND	3
3	104	NULLJitter	NULL	NULL	?	?
3	105	sperimentale	NULL	NULL	HS_GER1820.bmp	HS
3	106	NULLJitter	NULL	NULL	?	?
3	107	catch	1	377	HS_CAR1596.bmp	HS	2
3	108	sperimentale	NULL	NULL	HD_STE1665.bmp	HD
3	109	catch	2	1516	ND_FRI1823.bmp	ND	3
3	110	sperimentale	NULL	NULL	HS_MAE1656.bmp	HS
3	111	sperimentale	NULL	NULL	HS_CAR1596.bmp	HS
3	112	sperimentale	NULL	NULL	HS_MAE1656.bmp	HS
3	113	catch	1	668	HS_MAE1656.bmp	HS	2
3	114	sperimentale	NULL	NULL	HD_FRI1827.bmp	HD
3	115	catch	{SHIFT}	365	HS_HES1828.bmp	HS	1
3	116	sperimentale	NULL	NULL	NS_COR1822.bmp	NS
3	117	sperimentale	NULL	NULL	ND_FRI1820.bmp	ND
3	118	sperimentale	NULL	NULL	HS_HES1828.bmp	HS
3	119	sperimentale	NULL	NULL	ND_HAC1779.bmp	ND
3	120	catch	1	285	NS_COR1822.bmp	NS	2
3	121	sperimentale	NULL	NULL	HS_HES1828.bmp	HS
3	122	sperimentale	NULL	NULL	ND_GIG1890.bmp	ND
3	123	sperimentale	NULL	NULL	HD_HOP1700.bmp	HD
3	124	sperimentale	NULL	NULL	HD_DOS1524.bmp	HD
3	125	catch	{SHIFT}	1183	HD_STE1665.bmp	HD	1
3	126	catch	2	1384	ND_GIG1890.bmp	ND	3
3	127	sperimentale	NULL	NULL	ND_FRI1820.bmp	ND
3	128	sperimentale	NULL	NULL	NS_COR1822.bmp	NS
3	129	NULLJitter	NULL	NULL	?	?
3	130	sperimentale	NULL	NULL	HD_STE1665.bmp	HD
3	131	catch	{SHIFT}	791	HS_PUG1600.bmp	HS	1
3	132	NULLJitter	NULL	NULL	?	?
4	1	sperimentale	NULL	NULL	HD_STE1665.bmp	HD
4	2	sperimentale	NULL	NULL	NS_COR1822.bmp	NS
4	3	catch	2	665	HD_DOS1524.bmp	HD	3
4	4	catch	1	1348	HD_STE1665.bmp	HD	2
4	5	catch	{SHIFT}	673	HS_HES1828.bmp	HS	1
4	6	sperimentale	NULL	NULL	HS_GER1820.bmp	HS
4	7	catch	{SHIFT}	725	HS_GER1820.bmp	HS	1
4	8	catch	2	305	HD_DOS1524.bmp	HD	3
4	9	NULLJitter	NULL	NULL	?	?
4	10	catch	{SHIFT}	542	HS_CAR1596.bmp	HS	1
4	11	sperimentale	NULL	NULL	HS_MAE1656.bmp	HS
4	12	sperimentale	NULL	NULL	HD_MIL1848.bmp	HD
4	13	sperimentale	NULL	NULL	NS_BAL1915.bmp	NS
4	14	sperimentale	NULL	NULL	HD_FRI1827.bmp	HD
4	15	sperimentale	NULL	NULL	NS_BAL1915.bmp	NS
4	16	catch	2	572	ND_FRI1823.bmp	ND	3
4	17	sperimentale	NULL	NULL	HD_FRI1827.bmp	HD
4	18	sperimentale	NULL	NULL	ND_FRI1821.bmp	ND
4	19	catch	3	700	ND_GIG1890.bmp	ND	4
4	20	catch	{SHIFT}	580	HS_MEN1760.bmp	HS	1
4	21	sperimentale	NULL	NULL	NS_FRI1808.bmp	NS
4	22	sperimentale	NULL	NULL	ND_MIC1818.bmp	ND
4	23	catch	2	449	HS_HES1828.bmp	HS	3
4	24	sperimentale	NULL	NULL	HD_STE1665.bmp	HD
4	25	catch	3	694	ND_FRI1820.bmp	ND	4
4	26	catch	3	699	ND_FRI1821.bmp	ND	4
4	27	sperimentale	NULL	NULL	HD_MIL1848.bmp	HD
4	28	sperimentale	NULL	NULL	HD_MIL1848.bmp	HD
4	29	sperimentale	NULL	NULL	HD_FRI1827.bmp	HD
4	30	sperimentale	NULL	NULL	ND_MIC1818.bmp	ND
4	31	catch	3	559	NS_REN1882.bmp	NS	4
4	32	sperimentale	NULL	NULL	HS_MEN1760.bmp	HS
4	33	sperimentale	NULL	NULL	ND_MIC1818.bmp	ND
4	34	sperimentale	NULL	NULL	NS_FRI1829.bmp	NS
4	35	catch		0	NS_FRI1824.bmp	NS
4	36	catch	2	780	NS_BAL1915.bmp	NS	3
4	37	sperimentale	NULL	NULL	HS_CAR1596.bmp	HS
4	38	catch	1	729	HD_HOP1700.bmp	HD	2
4	39	sperimentale	NULL	NULL	NS_REN1882.bmp	NS
4	40	sperimentale	NULL	NULL	HS_CAR1596.bmp	HS
4	41	catch	2	765	HD_CRE1707.bmp	HD	3
4	42	NULLJitter	NULL	NULL	?	?
4	43	sperimentale	NULL	NULL	HS_HES1828.bmp	HS
4	44	sperimentale	NULL	NULL	HS_MAE1656.bmp	HS
4	45	NULLJitter	NULL	NULL	?	?
4	46	sperimentale	NULL	NULL	NS_FRI1824.bmp	NS
4	47	NULLJitter	NULL	NULL	?	?
4	48	catch	{SHIFT}	748	NS_COR1822.bmp	NS	1
4	49	sperimentale	NULL	NULL	ND_FRI1820.bmp	ND
4	50	catch	1	1382	HS_PUG1600.bmp	HS	2
4	51	catch	1	377	HD_STE1665.bmp	HD	2
4	52	catch	1	1124	ND_FRI1823.bmp	ND	2
4	53	catch	3	469	HD_MIL1848.bmp	HD	4
4	54	sperimentale	NULL	NULL	ND_FRI1823.bmp	ND
4	55	catch	{SHIFT}	838	HS_CAR1596.bmp	HS	1
4	56	sperimentale	NULL	NULL	HS_PUG1600.bmp	HS
4	57	sperimentale	NULL	NULL	HD_DOS1524.bmp	HD
4	58	catch	1	355	NS_FRI1824.bmp	NS	2
4	59	NULLJitter	NULL	NULL	?	?
4	60	sperimentale	NULL	NULL	HS_MAE1656.bmp	HS
4	61	sperimentale	NULL	NULL	ND_GIG1890.bmp	ND
4	62	NULLJitter	NULL	NULL	?	?
4	63	sperimentale	NULL	NULL	HS_PUG1600.bmp	HS
4	64	sperimentale	NULL	NULL	HD_CRE1707.bmp	HD
4	65	sperimentale	NULL	NULL	ND_FRI1821.bmp	ND
4	66	sperimentale	NULL	NULL	HD_CRE1707.bmp	HD
4	67	sperimentale	NULL	NULL	HS_MEN1760.bmp	HS
4	68	catch	1	532	HS_PUG1600.bmp	HS	2
4	69	sperimentale	NULL	NULL	ND_GIG1890.bmp	ND
4	70	sperimentale	NULL	NULL	ND_FRI1820.bmp	ND
4	71	sperimentale	NULL	NULL	HS_HES1828.bmp	HS
4	72	sperimentale	NULL	NULL	NS_BAL1915.bmp	NS
4	73	catch	1	409	NS_FRI1829.bmp	NS	2
4	74	sperimentale	NULL	NULL	NS_FRI1829.bmp	NS
4	75	catch	2	462	ND_MIC1818.bmp	ND	3
4	76	NULLJitter	NULL	NULL	?	?
4	77	sperimentale	NULL	NULL	HD_HOP1700.bmp	HD
4	78	NULLJitter	NULL	NULL	?	?
4	79	catch	3	580	ND_MIC1818.bmp	ND	4
4	80	catch	2	468	ND_FRI1820.bmp	ND	3
4	81	sperimentale	NULL	NULL	NS_REN1882.bmp	NS
4	82	sperimentale	NULL	NULL	HD_CRE1707.bmp	HD
4	83	sperimentale	NULL	NULL	HS_MEN1760.bmp	HS
4	84	NULLJitter	NULL	NULL	?	?
4	85	catch	{SHIFT}	754	HS_MEN1760.bmp	HS	1
4	86	sperimentale	NULL	NULL	NS_FRI1824.bmp	NS
4	87	catch	3	975	ND_HAC1779.bmp	ND	4
4	88	sperimentale	NULL	NULL	NS_COR1822.bmp	NS
4	89	sperimentale	NULL	NULL	ND_FRI1823.bmp	ND
4	90	catch	2	1140	NS_REN1882.bmp	NS	3
4	91	catch	2	367	HD_FRI1827.bmp	HD	3
4	92	NULLJitter	NULL	NULL	?	?
4	93	sperimentale	NULL	NULL	HD_HOP1700.bmp	HD
4	94	sperimentale	NULL	NULL	ND_HAC1779.bmp	ND
4	95	sperimentale	NULL	NULL	ND_FRI1820.bmp	ND
4	96	catch	3	1136	ND_HAC1779.bmp	ND	4
4	97	sperimentale	NULL	NULL	HS_GER1820.bmp	HS
4	98	sperimentale	NULL	NULL	NS_COR1822.bmp	NS
4	99	sperimentale	NULL	NULL	ND_HAC1779.bmp	ND
4	100	catch	2	627	ND_GIG1890.bmp	ND	3
4	101	catch	{SHIFT}	610	HS_GER1820.bmp	HS	1
4	102	catch	1	458	NS_FRI1829.bmp	NS	2
4	103	sperimentale	NULL	NULL	HD_HOP1700.bmp	HD
4	104	catch	1	889	HS_MAE1656.bmp	HS	2
4	105	sperimentale	NULL	NULL	HS_HES1828.bmp	HS
4	106	catch	{SHIFT}	530	HS_MAE1656.bmp	HS	1
4	107	sperimentale	NULL	NULL	NS_FRI1824.bmp	NS
4	108	sperimentale	NULL	NULL	HS_GER1820.bmp	HS
4	109	sperimentale	NULL	NULL	HD_STE1665.bmp	HD
4	110	catch	1	1303	NS_BAL1915.bmp	NS	2
4	111	catch	1	342	HD_CRE1707.bmp	HD	2
4	112	sperimentale	NULL	NULL	HS_CAR1596.bmp	HS
4	113	NULLJitter	NULL	NULL	?	?
4	114	catch		0	HD_FRI1827.bmp	HD
4	115	sperimentale	NULL	NULL	NS_FRI1808.bmp	NS
4	116	sperimentale	NULL	NULL	HS_PUG1600.bmp	HS
4	117	catch	3	509	HD_MIL1848.bmp	HD	4
4	118	sperimentale	NULL	NULL	ND_FRI1821.bmp	ND
4	119	catch	1	1184	HD_HOP1700.bmp	HD	2
4	120	sperimentale	NULL	NULL	ND_FRI1823.bmp	ND
4	121	sperimentale	NULL	NULL	ND_HAC1779.bmp	ND
4	122	catch	1	750	NS_FRI1808.bmp	NS	2
4	123	NULLJitter	NULL	NULL	?	?
4	124	sperimentale	NULL	NULL	NS_FRI1829.bmp	NS
4	125	sperimentale	NULL	NULL	NS_REN1882.bmp	NS
4	126	sperimentale	NULL	NULL	HD_DOS1524.bmp	HD
4	127	sperimentale	NULL	NULL	HD_DOS1524.bmp	HD
4	128	catch	1	414	NS_COR1822.bmp	NS	2
4	129	catch	2	1170	ND_FRI1821.bmp	ND	3
4	130	catch	2	1123	NS_FRI1808.bmp	NS	3
4	131	sperimentale	NULL	NULL	ND_GIG1890.bmp	ND
4	132	sperimentale	NULL	NULL	NS_FRI1808.bmp	NS
5	1	catch	1	1253	HD_DOS1524.bmp	HD	2
5	2	sperimentale	NULL	NULL	ND_FRI1821.bmp	ND
5	3	catch	1	539	ND_FRI1821.bmp	ND	2
5	4	sperimentale	NULL	NULL	HS_MEN1760.bmp	HS
5	5	catch	3	904	HD_MIL1848.bmp	HD	4
5	6	sperimentale	NULL	NULL	HS_MAE1656.bmp	HS
5	7	sperimentale	NULL	NULL	HD_FRI1827.bmp	HD
5	8	sperimentale	NULL	NULL	ND_GIG1890.bmp	ND
5	9	sperimentale	NULL	NULL	NS_FRI1808.bmp	NS
5	10	NULLJitter	NULL	NULL	?	?
5	11	sperimentale	NULL	NULL	NS_FRI1829.bmp	NS
5	12	catch	1	826	ND_FRI1820.bmp	ND	2
5	13	catch	{SHIFT}	1211	HS_MAE1656.bmp	HS	1
5	14	sperimentale	NULL	NULL	HD_HOP1700.bmp	HD
5	15	catch	1	781	ND_GIG1890.bmp	ND	2
5	16	sperimentale	NULL	NULL	HD_CRE1707.bmp	HD
5	17	catch	{SHIFT}	1190	NS_BAL1915.bmp	NS	1
5	18	sperimentale	NULL	NULL	NS_FRI1829.bmp	NS
5	19	sperimentale	NULL	NULL	HD_CRE1707.bmp	HD
5	20	sperimentale	NULL	NULL	HD_STE1665.bmp	HD
5	21	NULLJitter	NULL	NULL	?	?
5	22	sperimentale	NULL	NULL	HS_MEN1760.bmp	HS
5	23	sperimentale	NULL	NULL	NS_REN1882.bmp	NS
5	24	NULLJitter	NULL	NULL	?	?
5	25	sperimentale	NULL	NULL	NS_FRI1824.bmp	NS
5	26	catch	1	1006	ND_GIG1890.bmp	ND	2
5	27	catch	{SHIFT}	727	HS_MEN1760.bmp	HS	1
5	28	sperimentale	NULL	NULL	HS_CAR1596.bmp	HS
5	29	catch	{SHIFT}	716	NS_FRI1808.bmp	NS	1
5	30	sperimentale	NULL	NULL	ND_GIG1890.bmp	ND
5	31	NULLJitter	NULL	NULL	?	?
5	32	sperimentale	NULL	NULL	ND_FRI1823.bmp	ND
5	33	catch	2	1648	HD_HOP1700.bmp	HD	3
5	34	catch	3	479	ND_MIC1818.bmp	ND	4
5	35	sperimentale	NULL	NULL	HS_MAE1656.bmp	HS
5	36	sperimentale	NULL	NULL	HD_FRI1827.bmp	HD
5	37	catch	2	940	HD_HOP1700.bmp	HD	3
5	38	catch	{SHIFT}	540	HS_MEN1760.bmp	HS	1
5	39	catch		0	ND_HAC1779.bmp	ND
5	40	sperimentale	NULL	NULL	HD_STE1665.bmp	HD
5	41	catch	{SHIFT}	785	HS_HES1828.bmp	HS	1
5	42	catch	{SHIFT}	863	HS_PUG1600.bmp	HS	1
5	43	sperimentale	NULL	NULL	ND_MIC1818.bmp	ND
5	44	catch	2	513	HD_FRI1827.bmp	HD	3
5	45	sperimentale	NULL	NULL	HD_STE1665.bmp	HD
5	46	catch	3	1172	ND_HAC1779.bmp	ND	4
5	47	sperimentale	NULL	NULL	HD_HOP1700.bmp	HD
5	48	sperimentale	NULL	NULL	ND_FRI1820.bmp	ND
5	49	NULLJitter	NULL	NULL	?	?
5	50	catch	{SHIFT}	1191	NS_FRI1824.bmp	NS	1
5	51	sperimentale	NULL	NULL	HS_HES1828.bmp	HS
5	52	NULLJitter	NULL	NULL	?	?
5	53	sperimentale	NULL	NULL	ND_FRI1823.bmp	ND
5	54	sperimentale	NULL	NULL	HS_HES1828.bmp	HS
5	55	NULLJitter	NULL	NULL	?	?
5	56	sperimentale	NULL	NULL	HS_MAE1656.bmp	HS
5	57	sperimentale	NULL	NULL	ND_HAC1779.bmp	ND
5	58	catch	{SHIFT}	914	NS_REN1882.bmp	NS	1
5	59	sperimentale	NULL	NULL	NS_REN1882.bmp	NS
5	60	catch	{SHIFT}	1534	NS_FRI1808.bmp	NS	1
5	61	sperimentale	NULL	NULL	HD_DOS1524.bmp	HD
5	62	catch	2	629	HD_STE1665.bmp	HD	3
5	63	sperimentale	NULL	NULL	HS_GER1820.bmp	HS
5	64	catch	2	404	HD_CRE1707.bmp	HD	3
5	65	catch	{SHIFT}	449	NS_FRI1824.bmp	NS	1
5	66	sperimentale	NULL	NULL	NS_FRI1808.bmp	NS
5	67	catch	{SHIFT}	734	HS_GER1820.bmp	HS	1
5	68	catch		0	ND_FRI1821.bmp	ND
5	69	sperimentale	NULL	NULL	NS_COR1822.bmp	NS
5	70	sperimentale	NULL	NULL	NS_FRI1824.bmp	NS
5	71	sperimentale	NULL	NULL	HS_CAR1596.bmp	HS
5	72	sperimentale	NULL	NULL	ND_FRI1820.bmp	ND
5	73	catch	1	507	ND_FRI1823.bmp	ND	2
5	74	sperimentale	NULL	NULL	NS_BAL1915.bmp	NS
5	75	NULLJitter	NULL	NULL	?	?
5	76	catch	3	415	ND_MIC1818.bmp	ND	4
5	77	catch	2	1239	HD_FRI1827.bmp	HD	3
5	78	catch	2	464	HD_STE1665.bmp	HD	3
5	79	sperimentale	NULL	NULL	NS_FRI1829.bmp	NS
5	80	sperimentale	NULL	NULL	NS_COR1822.bmp	NS
5	81	sperimentale	NULL	NULL	HD_CRE1707.bmp	HD
5	82	sperimentale	NULL	NULL	NS_FRI1824.bmp	NS
5	83	sperimentale	NULL	NULL	ND_HAC1779.bmp	ND
5	84	NULLJitter	NULL	NULL	?	?
5	85	sperimentale	NULL	NULL	ND_FRI1821.bmp	ND
5	86	catch	{SHIFT}	1364	NS_FRI1829.bmp	NS	1
5	87	NULLJitter	NULL	NULL	?	?
5	88	NULLJitter	NULL	NULL	?	?
5	89	catch	{SHIFT}	1038	HS_GER1820.bmp	HS	1
5	90	sperimentale	NULL	NULL	HS_HES1828.bmp	HS
5	91	catch	{SHIFT}	1039	HS_MAE1656.bmp	HS	1
5	92	sperimentale	NULL	NULL	ND_FRI1821.bmp	ND
5	93	catch	{SHIFT}	1274	HS_CAR1596.bmp	HS	1
5	94	sperimentale	NULL	NULL	NS_BAL1915.bmp	NS
5	95	catch	1	1456	NS_COR1822.bmp	NS	2
5	96	sperimentale	NULL	NULL	HD_HOP1700.bmp	HD
5	97	sperimentale	NULL	NULL	HD_MIL1848.bmp	HD
5	98	sperimentale	NULL	NULL	HD_DOS1524.bmp	HD
5	99	catch		0	NS_COR1822.bmp	NS
5	100	catch	1	1641	ND_FRI1820.bmp	ND	2
5	101	catch		0	HS_PUG1600.bmp	HS
5	102	sperimentale	NULL	NULL	HS_GER1820.bmp	HS
5	103	sperimentale	NULL	NULL	ND_FRI1823.bmp	ND
5	104	NULLJitter	NULL	NULL	?	?
5	105	sperimentale	NULL	NULL	ND_FRI1820.bmp	ND
5	106	catch	{SHIFT}	1185	NS_REN1882.bmp	NS	1
5	107	sperimentale	NULL	NULL	NS_REN1882.bmp	NS
5	108	catch	1	752	NS_BAL1915.bmp	NS	2
5	109	sperimentale	NULL	NULL	NS_BAL1915.bmp	NS
5	110	catch		0	HS_CAR1596.bmp	HS
5	111	sperimentale	NULL	NULL	HS_PUG1600.bmp	HS
5	112	sperimentale	NULL	NULL	HS_PUG1600.bmp	HS
5	113	catch	2	1366	HD_DOS1524.bmp	HD	3
5	114	sperimentale	NULL	NULL	HS_MEN1760.bmp	HS
5	115	sperimentale	NULL	NULL	HD_MIL1848.bmp	HD
5	116	sperimentale	NULL	NULL	ND_MIC1818.bmp	ND
5	117	catch	3	426	HD_MIL1848.bmp	HD	4
5	118	catch	2	494	HD_CRE1707.bmp	HD	3
5	119	sperimentale	NULL	NULL	HD_FRI1827.bmp	HD
5	120	catch		0	NS_FRI1829.bmp	NS
5	121	catch	{SHIFT}	880	HS_HES1828.bmp	HS	1
5	122	sperimentale	NULL	NULL	HD_DOS1524.bmp	HD
5	123	sperimentale	NULL	NULL	HD_MIL1848.bmp	HD
5	124	sperimentale	NULL	NULL	HS_CAR1596.bmp	HS
5	125	sperimentale	NULL	NULL	NS_FRI1808.bmp	NS
5	126	sperimentale	NULL	NULL	ND_MIC1818.bmp	ND
5	127	catch	1	802	ND_FRI1823.bmp	ND	2
5	128	sperimentale	NULL	NULL	HS_GER1820.bmp	HS
5	129	sperimentale	NULL	NULL	HS_PUG1600.bmp	HS
5	130	sperimentale	NULL	NULL	ND_HAC1779.bmp	ND
5	131	sperimentale	NULL	NULL	ND_GIG1890.bmp	ND
5	132	sperimentale	NULL	NULL	NS_COR1822.bmp	NS
6	1	catch	2	941	HD_HOP1700.bmp	HD	3
6	2	sperimentale	NULL	NULL	NS_FRI1829.bmp	NS
6	3	catch	1	1605	HS_PUG1600.bmp	HS	2
6	4	sperimentale	NULL	NULL	NS_FRI1824.bmp	NS
6	5	sperimentale	NULL	NULL	HD_STE1665.bmp	HD
6	6	sperimentale	NULL	NULL	HD_MIL1848.bmp	HD
6	7	sperimentale	NULL	NULL	HD_MIL1848.bmp	HD
6	8	sperimentale	NULL	NULL	HS_GER1820.bmp	HS
6	9	catch	1	1546	NS_FRI1829.bmp	NS	2
6	10	sperimentale	NULL	NULL	NS_REN1882.bmp	NS
6	11	catch	2	1325	ND_MIC1818.bmp	ND	3
6	12	sperimentale	NULL	NULL	NS_BAL1915.bmp	NS
6	13	NULLJitter	NULL	NULL	?	?
6	14	sperimentale	NULL	NULL	NS_FRI1824.bmp	NS
6	15	catch	1	1399	ND_FRI1823.bmp	ND	2
6	16	catch	2	934	HD_CRE1707.bmp	HD	3
6	17	catch	2	563	HD_CRE1707.bmp	HD	3
6	18	sperimentale	NULL	NULL	NS_FRI1808.bmp	NS
6	19	catch	1	802	HD_STE1665.bmp	HD	2
6	20	sperimentale	NULL	NULL	ND_MIC1818.bmp	ND
6	21	sperimentale	NULL	NULL	ND_MIC1818.bmp	ND
6	22	catch	1	934	HS_CAR1596.bmp	HS	2
6	23	sperimentale	NULL	NULL	NS_FRI1829.bmp	NS
6	24	sperimentale	NULL	NULL	HD_DOS1524.bmp	HD
6	25	sperimentale	NULL	NULL	HS_MEN1760.bmp	HS
6	26	sperimentale	NULL	NULL	HD_HOP1700.bmp	HD
6	27	sperimentale	NULL	NULL	ND_FRI1821.bmp	ND
6	28	sperimentale	NULL	NULL	ND_HAC1779.bmp	ND
6	29	sperimentale	NULL	NULL	HD_CRE1707.bmp	HD
6	30	sperimentale	NULL	NULL	NS_BAL1915.bmp	NS
6	31	NULLJitter	NULL	NULL	?	?
6	32	sperimentale	NULL	NULL	NS_FRI1808.bmp	NS
6	33	sperimentale	NULL	NULL	HD_FRI1827.bmp	HD
6	34	sperimentale	NULL	NULL	ND_FRI1823.bmp	ND
6	35	sperimentale	NULL	NULL	ND_FRI1820.bmp	ND
6	36	sperimentale	NULL	NULL	HD_MIL1848.bmp	HD
6	37	NULLJitter	NULL	NULL	?	?
6	38	sperimentale	NULL	NULL	HD_STE1665.bmp	HD
6	39	sperimentale	NULL	NULL	HS_MAE1656.bmp	HS
6	40	catch	1	1677	ND_FRI1821.bmp	ND	2
6	41	sperimentale	NULL	NULL	HD_HOP1700.bmp	HD
6	42	catch	1	772	HS_HES1828.bmp	HS	2
6	43	sperimentale	NULL	NULL	ND_GIG1890.bmp	ND
6	44	sperimentale	NULL	NULL	HS_PUG1600.bmp	HS
6	45	sperimentale	NULL	NULL	HS_CAR1596.bmp	HS
6	46	sperimentale	NULL	NULL	HD_HOP1700.bmp	HD
6	47	catch	1	1101	HS_CAR1596.bmp	HS	2
6	48	catch	2	654	HS_MEN1760.bmp	HS	3
6	49	sperimentale	NULL	NULL	NS_FRI1824.bmp	NS
6	50	sperimentale	NULL	NULL	NS_COR1822.bmp	NS
6	51	catch	1	1245	HS_GER1820.bmp	HS	2
6	52	sperimentale	NULL	NULL	HS_GER1820.bmp	HS
6	53	sperimentale	NULL	NULL	HS_HES1828.bmp	HS
6	54	catch		0	NS_BAL1915.bmp	NS
6	55	catch	1	1289	NS_FRI1824.bmp	NS	2
6	56	sperimentale	NULL	NULL	NS_REN1882.bmp	NS
6	57	catch	3	919	HD_DOS1524.bmp	HD	4
6	58	catch	1	1300	HS_MAE1656.bmp	HS	2
6	59	catch	1	1011	HD_STE1665.bmp	HD	2
6	60	catch	2	384	HD_FRI1827.bmp	HD	3
6	61	sperimentale	NULL	NULL	ND_FRI1823.bmp	ND
6	62	sperimentale	NULL	NULL	HS_MAE1656.bmp	HS
6	63	catch	1	1176	HS_GER1820.bmp	HS	2
6	64	catch	1	974	NS_COR1822.bmp	NS	2
6	65	sperimentale	NULL	NULL	NS_FRI1829.bmp	NS
6	66	sperimentale	NULL	NULL	HS_CAR1596.bmp	HS
6	67	sperimentale	NULL	NULL	HD_FRI1827.bmp	HD
6	68	sperimentale	NULL	NULL	ND_GIG1890.bmp	ND
6	69	catch	1	1043	ND_GIG1890.bmp	ND	2
6	70	catch	1	1268	HS_MEN1760.bmp	HS	2
6	71	sperimentale	NULL	NULL	NS_FRI1808.bmp	NS
6	72	sperimentale	NULL	NULL	ND_GIG1890.bmp	ND
6	73	NULLJitter	NULL	NULL	?	?
6	74	catch	2	1036	HD_FRI1827.bmp	HD	3
6	75	catch	1	943	HS_MAE1656.bmp	HS	2
6	76	NULLJitter	NULL	NULL	?	?
6	77	catch	2	1271	HS_HES1828.bmp	HS	3
6	78	sperimentale	NULL	NULL	HD_STE1665.bmp	HD
6	79	sperimentale	NULL	NULL	NS_REN1882.bmp	NS
6	80	catch	{SHIFT}	1032	NS_REN1882.bmp	NS	1
6	81	sperimentale	NULL	NULL	HS_PUG1600.bmp	HS
6	82	NULLJitter	NULL	NULL	?	?
6	83	sperimentale	NULL	NULL	ND_FRI1820.bmp	ND
6	84	catch	1	701	NS_COR1822.bmp	NS	2
6	85	sperimentale	NULL	NULL	HS_GER1820.bmp	HS
6	86	sperimentale	NULL	NULL	ND_FRI1820.bmp	ND
6	87	catch	{SHIFT}	758	ND_FRI1820.bmp	ND	1
6	88	catch	1	1030	NS_FRI1824.bmp	NS	2
6	89	sperimentale	NULL	NULL	HD_FRI1827.bmp	HD
6	90	catch	1	841	HD_MIL1848.bmp	HD	2
6	91	sperimentale	NULL	NULL	NS_BAL1915.bmp	NS
6	92	catch		0	NS_FRI1808.bmp	NS
6	93	sperimentale	NULL	NULL	HS_CAR1596.bmp	HS
6	94	catch	1	524	HD_MIL1848.bmp	HD	2
6	95	sperimentale	NULL	NULL	HD_CRE1707.bmp	HD
6	96	sperimentale	NULL	NULL	NS_COR1822.bmp	NS
6	97	catch	1	766	ND_FRI1823.bmp	ND	2
6	98	sperimentale	NULL	NULL	ND_FRI1821.bmp	ND
6	99	sperimentale	NULL	NULL	HD_CRE1707.bmp	HD
6	100	sperimentale	NULL	NULL	NS_COR1822.bmp	NS
6	101	sperimentale	NULL	NULL	HD_DOS1524.bmp	HD
6	102	catch	2	635	ND_HAC1779.bmp	ND	3
6	103	sperimentale	NULL	NULL	ND_FRI1821.bmp	ND
6	104	sperimentale	NULL	NULL	HS_MEN1760.bmp	HS
6	105	NULLJitter	NULL	NULL	?	?
6	106	sperimentale	NULL	NULL	ND_FRI1823.bmp	ND
6	107	NULLJitter	NULL	NULL	?	?
6	108	catch	3	651	HD_DOS1524.bmp	HD	4
6	109	sperimentale	NULL	NULL	ND_HAC1779.bmp	ND
6	110	NULLJitter	NULL	NULL	?	?
6	111	sperimentale	NULL	NULL	HS_MEN1760.bmp	HS
6	112	sperimentale	NULL	NULL	ND_HAC1779.bmp	ND
6	113	catch	1	557	NS_FRI1808.bmp	NS	2
6	114	catch	1	1375	HS_PUG1600.bmp	HS	2
6	115	catch	2	570	ND_HAC1779.bmp	ND	3
6	116	sperimentale	NULL	NULL	ND_MIC1818.bmp	ND
6	117	sperimentale	NULL	NULL	HS_PUG1600.bmp	HS
6	118	NULLJitter	NULL	NULL	?	?
6	119	sperimentale	NULL	NULL	HD_DOS1524.bmp	HD
6	120	catch	{SHIFT}	847	NS_REN1882.bmp	NS	1
6	121	NULLJitter	NULL	NULL	?	?
6	122	catch	1	1345	ND_FRI1821.bmp	ND	2
6	123	catch	1	1321	NS_FRI1829.bmp	NS	2
6	124	catch	1	670	HD_HOP1700.bmp	HD	2
6	125	catch	1	914	NS_BAL1915.bmp	NS	2
6	126	sperimentale	NULL	NULL	HS_MAE1656.bmp	HS
6	127	NULLJitter	NULL	NULL	?	?
6	128	sperimentale	NULL	NULL	HS_HES1828.bmp	HS
6	129	catch	2	1583	ND_FRI1820.bmp	ND	3
6	130	sperimentale	NULL	NULL	HS_HES1828.bmp	HS
6	131	catch		0	ND_MIC1818.bmp	ND
6	132	catch	2	1622	ND_GIG1890.bmp	ND	3
8	1	catch	{SHIFT}	1085	NS_FRI1808.bmp	NS	1
8	2	sperimentale	NULL	NULL	HS_CAR1596.bmp	HS
8	3	sperimentale	NULL	NULL	NS_BAL1915.bmp	NS
8	4	sperimentale	NULL	NULL	NS_COR1822.bmp	NS
8	5	sperimentale	NULL	NULL	ND_HAC1779.bmp	ND
8	6	sperimentale	NULL	NULL	HS_MEN1760.bmp	HS
8	7	sperimentale	NULL	NULL	HD_DOS1524.bmp	HD
8	8	catch	{SHIFT}	1585	HD_FRI1827.bmp	HD	1
8	9	NULLJitter	NULL	NULL	?	?
8	10	sperimentale	NULL	NULL	HD_DOS1524.bmp	HD
8	11	catch	1	1498	HD_STE1665.bmp	HD	2
8	12	sperimentale	NULL	NULL	ND_FRI1821.bmp	ND
8	13	sperimentale	NULL	NULL	ND_MIC1818.bmp	ND
8	14	NULLJitter	NULL	NULL	?	?
8	15	sperimentale	NULL	NULL	NS_FRI1829.bmp	NS
8	16	catch	1	685	HD_CRE1707.bmp	HD	2
8	17	sperimentale	NULL	NULL	NS_REN1882.bmp	NS
8	18	catch		0	HD_DOS1524.bmp	HD
8	19	sperimentale	NULL	NULL	HS_HES1828.bmp	HS
8	20	sperimentale	NULL	NULL	ND_FRI1820.bmp	ND
8	21	sperimentale	NULL	NULL	HS_MEN1760.bmp	HS
8	22	sperimentale	NULL	NULL	HD_CRE1707.bmp	HD
8	23	sperimentale	NULL	NULL	HD_STE1665.bmp	HD
8	24	catch	{SHIFT}	799	HS_PUG1600.bmp	HS	1
8	25	sperimentale	NULL	NULL	HD_MIL1848.bmp	HD
8	26	sperimentale	NULL	NULL	ND_FRI1820.bmp	ND
8	27	NULLJitter	NULL	NULL	?	?
8	28	catch		0	ND_GIG1890.bmp	ND
8	29	sperimentale	NULL	NULL	ND_FRI1823.bmp	ND
8	30	sperimentale	NULL	NULL	HS_MEN1760.bmp	HS
8	31	sperimentale	NULL	NULL	ND_HAC1779.bmp	ND
8	32	sperimentale	NULL	NULL	HS_MAE1656.bmp	HS
8	33	catch	1	1094	ND_FRI1823.bmp	ND	2
8	34	sperimentale	NULL	NULL	HS_PUG1600.bmp	HS
8	35	catch	{SHIFT}	1076	HS_MEN1760.bmp	HS	1
8	36	sperimentale	NULL	NULL	HD_STE1665.bmp	HD
8	37	catch	2	1561	ND_FRI1820.bmp	ND	3
8	38	sperimentale	NULL	NULL	HS_GER1820.bmp	HS
8	39	catch	1	1375	ND_GIG1890.bmp	ND	2
8	40	catch	{SHIFT}	758	NS_FRI1829.bmp	NS	1
8	41	sperimentale	NULL	NULL	HD_HOP1700.bmp	HD
8	42	sperimentale	NULL	NULL	ND_GIG1890.bmp	ND
8	43	catch	{SHIFT}	1000	HS_CAR1596.bmp	HS	1
8	44	catch	1	469	NS_REN1882.bmp	NS	2
8	45	NULLJitter	NULL	NULL	?	?
8	46	catch	3	481	ND_HAC1779.bmp	ND	4
8	47	NULLJitter	NULL	NULL	?	?
8	48	sperimentale	NULL	NULL	NS_BAL1915.bmp	NS
8	49	sperimentale	NULL	NULL	HD_CRE1707.bmp	HD
8	50	sperimentale	NULL	NULL	HS_HES1828.bmp	HS
8	51	sperimentale	NULL	NULL	NS_FRI1824.bmp	NS
8	52	NULLJitter	NULL	NULL	?	?
8	53	catch	2	446	HD_HOP1700.bmp	HD	3
8	54	catch	1	1446	NS_COR1822.bmp	NS	2
8	55	NULLJitter	NULL	NULL	?	?
8	56	NULLJitter	NULL	NULL	?	?
8	57	catch	1	1395	HS_GER1820.bmp	HS	2
8	58	catch	{SHIFT}	1042	HS_MEN1760.bmp	HS	1
8	59	catch	1	1343	ND_FRI1820.bmp	ND	2
8	60	sperimentale	NULL	NULL	ND_FRI1823.bmp	ND
8	61	catch	1	625	NS_BAL1915.bmp	NS	2
8	62	sperimentale	NULL	NULL	HS_MAE1656.bmp	HS
8	63	NULLJitter	NULL	NULL	?	?
8	64	sperimentale	NULL	NULL	HS_HES1828.bmp	HS
8	65	catch	2	1047	HD_HOP1700.bmp	HD	3
8	66	catch	{SHIFT}	1232	NS_FRI1829.bmp	NS	1
8	67	sperimentale	NULL	NULL	HS_CAR1596.bmp	HS
8	68	sperimentale	NULL	NULL	NS_COR1822.bmp	NS
8	69	sperimentale	NULL	NULL	NS_FRI1824.bmp	NS
8	70	catch	{SHIFT}	1515	NS_FRI1824.bmp	NS	1
8	71	sperimentale	NULL	NULL	NS_BAL1915.bmp	NS
8	72	sperimentale	NULL	NULL	NS_REN1882.bmp	NS
8	73	NULLJitter	NULL	NULL	?	?
8	74	catch	{SHIFT}	1106	HS_CAR1596.bmp	HS	1
8	75	sperimentale	NULL	NULL	NS_FRI1808.bmp	NS
8	76	sperimentale	NULL	NULL	ND_MIC1818.bmp	ND
8	77	catch	{SHIFT}	912	HS_HES1828.bmp	HS	1
8	78	sperimentale	NULL	NULL	ND_FRI1820.bmp	ND
8	79	catch	1	1250	HD_STE1665.bmp	HD	2
8	80	sperimentale	NULL	NULL	HD_STE1665.bmp	HD
8	81	sperimentale	NULL	NULL	NS_FRI1829.bmp	NS
8	82	sperimentale	NULL	NULL	HS_CAR1596.bmp	HS
8	83	catch	{SHIFT}	1549	HD_FRI1827.bmp	HD	1
8	84	catch	2	979	HD_MIL1848.bmp	HD	3
8	85	sperimentale	NULL	NULL	HD_DOS1524.bmp	HD
8	86	catch	1	926	HS_GER1820.bmp	HS	2
8	87	catch	{SHIFT}	1405	HD_CRE1707.bmp	HD	1
8	88	sperimentale	NULL	NULL	HD_FRI1827.bmp	HD
8	89	catch	{SHIFT}	1263	NS_FRI1808.bmp	NS	1
8	90	sperimentale	NULL	NULL	HS_GER1820.bmp	HS
8	91	sperimentale	NULL	NULL	ND_FRI1821.bmp	ND
8	92	NULLJitter	NULL	NULL	?	?
8	93	sperimentale	NULL	NULL	ND_MIC1818.bmp	ND
8	94	sperimentale	NULL	NULL	HD_MIL1848.bmp	HD
8	95	catch		0	HS_MAE1656.bmp	HS
8	96	sperimentale	NULL	NULL	HD_FRI1827.bmp	HD
8	97	sperimentale	NULL	NULL	NS_REN1882.bmp	NS
8	98	NULLJitter	NULL	NULL	?	?
8	99	sperimentale	NULL	NULL	ND_GIG1890.bmp	ND
8	100	sperimentale	NULL	NULL	HS_GER1820.bmp	HS
8	101	sperimentale	NULL	NULL	HD_MIL1848.bmp	HD
8	102	sperimentale	NULL	NULL	NS_FRI1808.bmp	NS
8	103	catch	3	1688	ND_MIC1818.bmp	ND	4
8	104	catch	2	1323	HD_DOS1524.bmp	HD	3
8	105	sperimentale	NULL	NULL	ND_GIG1890.bmp	ND
8	106	sperimentale	NULL	NULL	HD_HOP1700.bmp	HD
8	107	sperimentale	NULL	NULL	ND_FRI1823.bmp	ND
8	108	catch	3	1537	ND_HAC1779.bmp	ND	4
8	109	sperimentale	NULL	NULL	HS_MAE1656.bmp	HS
8	110	sperimentale	NULL	NULL	NS_FRI1829.bmp	NS
8	111	catch	3	1018	ND_MIC1818.bmp	ND	4
8	112	sperimentale	NULL	NULL	HS_PUG1600.bmp	HS
8	113	sperimentale	NULL	NULL	HS_PUG1600.bmp	HS
8	114	catch	{SHIFT}	1521	NS_FRI1824.bmp	NS	1
8	115	catch	1	1672	NS_COR1822.bmp	NS	2
8	116	catch	2	1396	HD_MIL1848.bmp	HD	3
8	117	catch	{SHIFT}	1697	NS_REN1882.bmp	NS	1
8	118	catch	{SHIFT}	1411	NS_BAL1915.bmp	NS	1
8	119	catch	{SHIFT}	1442	ND_FRI1821.bmp	ND	1
8	120	catch	{SHIFT}	782	HS_MAE1656.bmp	HS	1
8	121	catch	{SHIFT}	1461	HS_HES1828.bmp	HS	1
8	122	sperimentale	NULL	NULL	HD_HOP1700.bmp	HD
8	123	catch	1	1409	ND_FRI1823.bmp	ND	2
8	124	sperimentale	NULL	NULL	HD_FRI1827.bmp	HD
8	125	sperimentale	NULL	NULL	ND_HAC1779.bmp	ND
8	126	sperimentale	NULL	NULL	HD_CRE1707.bmp	HD
8	127	catch	{SHIFT}	1502	ND_FRI1821.bmp	ND	1
8	128	sperimentale	NULL	NULL	ND_FRI1821.bmp	ND
8	129	sperimentale	NULL	NULL	NS_FRI1808.bmp	NS
8	130	catch	{SHIFT}	960	HS_PUG1600.bmp	HS	1
8	131	sperimentale	NULL	NULL	NS_COR1822.bmp	NS
8	132	sperimentale	NULL	NULL	NS_FRI1824.bmp	NS
10	1	sperimentale	NULL	NULL	NS_FRI1808.bmp	NS
10	2	sperimentale	NULL	NULL	HD_FRI1827.bmp	HD
10	3	catch		0	NS_FRI1824.bmp	NS
10	4	sperimentale	NULL	NULL	NS_FRI1824.bmp	NS
10	5	sperimentale	NULL	NULL	HS_MEN1760.bmp	HS
10	6	NULLJitter	NULL	NULL	?	?
10	7	sperimentale	NULL	NULL	NS_REN1882.bmp	NS
10	8	catch	1	469	HS_MEN1760.bmp	HS	2
10	9	catch	3	451	ND_MIC1818.bmp	ND	4
10	10	catch	{SHIFT}	427	HS_GER1820.bmp	HS	1
10	11	sperimentale	NULL	NULL	ND_FRI1823.bmp	ND
10	12	sperimentale	NULL	NULL	NS_REN1882.bmp	NS
10	13	sperimentale	NULL	NULL	HD_CRE1707.bmp	HD
10	14	catch	2	514	HD_DOS1524.bmp	HD	3
10	15	sperimentale	NULL	NULL	NS_COR1822.bmp	NS
10	16	sperimentale	NULL	NULL	HD_MIL1848.bmp	HD
10	17	sperimentale	NULL	NULL	NS_BAL1915.bmp	NS
10	18	catch	1	455	NS_COR1822.bmp	NS	2
10	19	sperimentale	NULL	NULL	NS_COR1822.bmp	NS
10	20	catch	2	1370	ND_FRI1821.bmp	ND	3
10	21	NULLJitter	NULL	NULL	?	?
10	22	NULLJitter	NULL	NULL	?	?
10	23	sperimentale	NULL	NULL	NS_BAL1915.bmp	NS
10	24	sperimentale	NULL	NULL	HS_HES1828.bmp	HS
10	25	catch	1	980	NS_FRI1829.bmp	NS	2
10	26	catch	2	457	ND_FRI1823.bmp	ND	3
10	27	sperimentale	NULL	NULL	HS_PUG1600.bmp	HS
10	28	catch	{SHIFT}	766	HS_MAE1656.bmp	HS	1
10	29	sperimentale	NULL	NULL	HS_GER1820.bmp	HS
10	30	NULLJitter	NULL	NULL	?	?
10	31	catch	{SHIFT}	389	HD_HOP1700.bmp	HD	1
10	32	sperimentale	NULL	NULL	HS_GER1820.bmp	HS
10	33	sperimentale	NULL	NULL	ND_MIC1818.bmp	ND
10	34	catch	2	471	HD_FRI1827.bmp	HD	3
10	35	sperimentale	NULL	NULL	ND_HAC1779.bmp	ND
10	36	sperimentale	NULL	NULL	HS_MAE1656.bmp	HS
10	37	sperimentale	NULL	NULL	ND_FRI1820.bmp	ND
10	38	sperimentale	NULL	NULL	HS_GER1820.bmp	HS
10	39	sperimentale	NULL	NULL	ND_FRI1821.bmp	ND
10	40	sperimentale	NULL	NULL	ND_FRI1820.bmp	ND
10	41	catch	1	511	HS_PUG1600.bmp	HS	2
10	42	sperimentale	NULL	NULL	ND_GIG1890.bmp	ND
10	43	sperimentale	NULL	NULL	ND_FRI1821.bmp	ND
10	44	sperimentale	NULL	NULL	HD_HOP1700.bmp	HD
10	45	catch	1	536	ND_FRI1820.bmp	ND	2
10	46	sperimentale	NULL	NULL	NS_FRI1824.bmp	NS
10	47	catch	1	473	ND_FRI1820.bmp	ND	2
10	48	sperimentale	NULL	NULL	ND_FRI1823.bmp	ND
10	49	sperimentale	NULL	NULL	ND_GIG1890.bmp	ND
10	50	sperimentale	NULL	NULL	HS_CAR1596.bmp	HS
10	51	catch	1	399	NS_REN1882.bmp	NS	2
10	52	catch	2	1445	NS_FRI1808.bmp	NS	3
10	53	sperimentale	NULL	NULL	HD_FRI1827.bmp	HD
10	54	catch	3	961	ND_GIG1890.bmp	ND	4
10	55	sperimentale	NULL	NULL	HD_HOP1700.bmp	HD
10	56	catch	{SHIFT}	596	HS_GER1820.bmp	HS	1
10	57	catch	2	1617	HD_FRI1827.bmp	HD	3
10	58	sperimentale	NULL	NULL	HD_STE1665.bmp	HD
10	59	sperimentale	NULL	NULL	HD_CRE1707.bmp	HD
10	60	sperimentale	NULL	NULL	HS_MEN1760.bmp	HS
10	61	catch	1	313	HD_MIL1848.bmp	HD	2
10	62	sperimentale	NULL	NULL	HD_MIL1848.bmp	HD
10	63	catch	1	410	HD_CRE1707.bmp	HD	2
10	64	catch	3	334	ND_MIC1818.bmp	ND	4
10	65	sperimentale	NULL	NULL	ND_FRI1823.bmp	ND
10	66	NULLJitter	NULL	NULL	?	?
10	67	catch	2	777	ND_GIG1890.bmp	ND	3
10	68	catch	2	1370	NS_FRI1824.bmp	NS	3
10	69	sperimentale	NULL	NULL	HD_FRI1827.bmp	HD
10	70	sperimentale	NULL	NULL	HS_HES1828.bmp	HS
10	71	sperimentale	NULL	NULL	HS_CAR1596.bmp	HS
10	72	catch	{SHIFT}	464	ND_HAC1779.bmp	ND	1
10	73	sperimentale	NULL	NULL	HD_CRE1707.bmp	HD
10	74	NULLJitter	NULL	NULL	?	?
10	75	sperimentale	NULL	NULL	ND_HAC1779.bmp	ND
10	76	catch	2	677	HS_HES1828.bmp	HS	3
10	77	sperimentale	NULL	NULL	HS_MAE1656.bmp	HS
10	78	catch	2	596	ND_FRI1821.bmp	ND	3
10	79	sperimentale	NULL	NULL	NS_FRI1808.bmp	NS
10	80	sperimentale	NULL	NULL	HD_DOS1524.bmp	HD
10	81	sperimentale	NULL	NULL	HD_STE1665.bmp	HD
10	82	sperimentale	NULL	NULL	NS_FRI1829.bmp	NS
10	83	catch	{SHIFT}	381	HD_HOP1700.bmp	HD	1
10	84	catch	2	679	NS_REN1882.bmp	NS	3
10	85	NULLJitter	NULL	NULL	?	?
10	86	catch	1	1051	HD_MIL1848.bmp	HD	2
10	87	catch	{SHIFT}	492	HS_PUG1600.bmp	HS	1
10	88	catch		0	HD_DOS1524.bmp	HD
10	89	catch	{SHIFT}	773	HD_STE1665.bmp	HD	1
10	90	catch	{SHIFT}	1106	HS_CAR1596.bmp	HS	1
10	91	catch	{SHIFT}	807	HS_CAR1596.bmp	HS	1
10	92	sperimentale	NULL	NULL	HD_STE1665.bmp	HD
10	93	sperimentale	NULL	NULL	HS_PUG1600.bmp	HS
10	94	sperimentale	NULL	NULL	HD_MIL1848.bmp	HD
10	95	sperimentale	NULL	NULL	NS_COR1822.bmp	NS
10	96	NULLJitter	NULL	NULL	?	?
10	97	sperimentale	NULL	NULL	NS_FRI1808.bmp	NS
10	98	sperimentale	NULL	NULL	HS_MAE1656.bmp	HS
10	99	NULLJitter	NULL	NULL	?	?
10	100	sperimentale	NULL	NULL	HD_HOP1700.bmp	HD
10	101	sperimentale	NULL	NULL	NS_BAL1915.bmp	NS
10	102	NULLJitter	NULL	NULL	?	?
10	103	catch	{SHIFT}	383	HD_STE1665.bmp	HD	1
10	104	catch	2	541	NS_BAL1915.bmp	NS	3
10	105	sperimentale	NULL	NULL	NS_FRI1829.bmp	NS
10	106	catch	1	396	HD_CRE1707.bmp	HD	2
10	107	catch	1	665	NS_BAL1915.bmp	NS	2
10	108	sperimentale	NULL	NULL	NS_FRI1829.bmp	NS
10	109	catch	{SHIFT}	483	HS_MAE1656.bmp	HS	1
10	110	catch	{SHIFT}	433	NS_FRI1829.bmp	NS	1
10	111	NULLJitter	NULL	NULL	?	?
10	112	catch	{SHIFT}	489	HS_HES1828.bmp	HS	1
10	113	catch	{SHIFT}	282	HS_MEN1760.bmp	HS	1
10	114	catch	3	493	ND_HAC1779.bmp	ND	4
10	115	sperimentale	NULL	NULL	HS_HES1828.bmp	HS
10	116	sperimentale	NULL	NULL	NS_REN1882.bmp	NS
10	117	sperimentale	NULL	NULL	NS_FRI1824.bmp	NS
10	118	sperimentale	NULL	NULL	HS_CAR1596.bmp	HS
10	119	sperimentale	NULL	NULL	ND_HAC1779.bmp	ND
10	120	sperimentale	NULL	NULL	HD_DOS1524.bmp	HD
10	121	sperimentale	NULL	NULL	ND_FRI1820.bmp	ND
10	122	sperimentale	NULL	NULL	ND_GIG1890.bmp	ND
10	123	NULLJitter	NULL	NULL	?	?
10	124	sperimentale	NULL	NULL	ND_MIC1818.bmp	ND
10	125	sperimentale	NULL	NULL	HS_MEN1760.bmp	HS
10	126	sperimentale	NULL	NULL	HS_PUG1600.bmp	HS
10	127	sperimentale	NULL	NULL	HD_DOS1524.bmp	HD
10	128	catch	2	530	ND_FRI1823.bmp	ND	3
10	129	catch	1	651	NS_COR1822.bmp	NS	2
10	130	sperimentale	NULL	NULL	ND_FRI1821.bmp	ND
10	131	sperimentale	NULL	NULL	ND_MIC1818.bmp	ND
10	132	catch	3	1116	NS_FRI1808.bmp	NS	4
11	1	NULLJitter	NULL	NULL	?	?
11	2	NULLJitter	NULL	NULL	?	?
11	3	sperimentale	NULL	NULL	HS_HES1828.bmp	HS
11	4	sperimentale	NULL	NULL	HS_CAR1596.bmp	HS
11	5	catch		0	HD_HOP1700.bmp	HD
11	6	sperimentale	NULL	NULL	NS_FRI1824.bmp	NS
11	7	sperimentale	NULL	NULL	HS_GER1820.bmp	HS
11	8	catch	{SHIFT}	688	HS_HES1828.bmp	HS	1
11	9	catch	2	1537	HD_CRE1707.bmp	HD	3
11	10	catch	{SHIFT}	702	NS_FRI1808.bmp	NS	1
11	11	catch	1	650	HS_MAE1656.bmp	HS	2
11	12	sperimentale	NULL	NULL	NS_REN1882.bmp	NS
11	13	sperimentale	NULL	NULL	HS_PUG1600.bmp	HS
11	14	sperimentale	NULL	NULL	HD_HOP1700.bmp	HD
11	15	sperimentale	NULL	NULL	HD_DOS1524.bmp	HD
11	16	sperimentale	NULL	NULL	NS_BAL1915.bmp	NS
11	17	NULLJitter	NULL	NULL	?	?
11	18	sperimentale	NULL	NULL	NS_FRI1824.bmp	NS
11	19	sperimentale	NULL	NULL	ND_GIG1890.bmp	ND
11	20	NULLJitter	NULL	NULL	?	?
11	21	NULLJitter	NULL	NULL	?	?
11	22	sperimentale	NULL	NULL	ND_FRI1823.bmp	ND
11	23	sperimentale	NULL	NULL	NS_FRI1824.bmp	NS
11	24	NULLJitter	NULL	NULL	?	?
11	25	catch		0	ND_GIG1890.bmp	ND
11	26	catch	1	677	ND_FRI1823.bmp	ND	2
11	27	catch	1	964	HD_DOS1524.bmp	HD	2
11	28	catch	1	1203	ND_FRI1820.bmp	ND	2
11	29	sperimentale	NULL	NULL	HS_CAR1596.bmp	HS
11	30	sperimentale	NULL	NULL	HD_FRI1827.bmp	HD
11	31	catch	1	674	HD_DOS1524.bmp	HD	2
11	32	catch		0	HS_MEN1760.bmp	HS
11	33	sperimentale	NULL	NULL	HD_CRE1707.bmp	HD
11	34	sperimentale	NULL	NULL	HS_MAE1656.bmp	HS
11	35	sperimentale	NULL	NULL	HS_HES1828.bmp	HS
11	36	sperimentale	NULL	NULL	NS_COR1822.bmp	NS
11	37	sperimentale	NULL	NULL	HD_HOP1700.bmp	HD
11	38	catch	1	1028	HD_STE1665.bmp	HD	2
11	39	NULLJitter	NULL	NULL	?	?
11	40	sperimentale	NULL	NULL	HS_PUG1600.bmp	HS
11	41	sperimentale	NULL	NULL	ND_MIC1818.bmp	ND
11	42	sperimentale	NULL	NULL	HD_CRE1707.bmp	HD
11	43	catch	{SHIFT}	1188	NS_FRI1824.bmp	NS	1
11	44	sperimentale	NULL	NULL	HD_CRE1707.bmp	HD
11	45	sperimentale	NULL	NULL	NS_BAL1915.bmp	NS
11	46	catch	1	1039	HS_CAR1596.bmp	HS	2
11	47	sperimentale	NULL	NULL	NS_FRI1829.bmp	NS
11	48	sperimentale	NULL	NULL	ND_FRI1821.bmp	ND
11	49	sperimentale	NULL	NULL	HD_MIL1848.bmp	HD
11	50	sperimentale	NULL	NULL	HD_STE1665.bmp	HD
11	51	sperimentale	NULL	NULL	HD_MIL1848.bmp	HD
11	52	catch	1	1173	NS_FRI1808.bmp	NS	2
11	53	sperimentale	NULL	NULL	ND_GIG1890.bmp	ND
11	54	catch		0	HD_STE1665.bmp	HD
11	55	catch	1	1225	ND_MIC1818.bmp	ND	2
11	56	catch	2	593	ND_FRI1820.bmp	ND	3
11	57	sperimentale	NULL	NULL	NS_REN1882.bmp	NS
11	58	sperimentale	NULL	NULL	HD_FRI1827.bmp	HD
11	59	sperimentale	NULL	NULL	NS_BAL1915.bmp	NS
11	60	sperimentale	NULL	NULL	HD_STE1665.bmp	HD
11	61	catch	1	568	ND_MIC1818.bmp	ND	2
11	62	sperimentale	NULL	NULL	HS_GER1820.bmp	HS
11	63	catch	{SHIFT}	1336	HS_GER1820.bmp	HS	1
11	64	catch	1	637	HS_MEN1760.bmp	HS	2
11	65	catch	1	792	HD_FRI1827.bmp	HD	2
11	66	sperimentale	NULL	NULL	HS_MAE1656.bmp	HS
11	67	sperimentale	NULL	NULL	NS_FRI1808.bmp	NS
11	68	sperimentale	NULL	NULL	ND_FRI1820.bmp	ND
11	69	NULLJitter	NULL	NULL	?	?
11	70	catch	{SHIFT}	709	HS_PUG1600.bmp	HS	1
11	71	catch	{SHIFT}	887	ND_FRI1821.bmp	ND	1
11	72	catch	1	994	ND_HAC1779.bmp	ND	2
11	73	sperimentale	NULL	NULL	HS_MAE1656.bmp	HS
11	74	sperimentale	NULL	NULL	ND_FRI1820.bmp	ND
11	75	catch	{SHIFT}	1544	HS_CAR1596.bmp	HS	1
11	76	sperimentale	NULL	NULL	ND_MIC1818.bmp	ND
11	77	sperimentale	NULL	NULL	NS_FRI1808.bmp	NS
11	78	catch	{SHIFT}	755	ND_FRI1823.bmp	ND	1
11	79	sperimentale	NULL	NULL	HS_CAR1596.bmp	HS
11	80	NULLJitter	NULL	NULL	?	?
11	81	catch	1	607	HD_HOP1700.bmp	HD	2
11	82	sperimentale	NULL	NULL	NS_FRI1829.bmp	NS
11	83	catch	1	1390	HS_GER1820.bmp	HS	2
11	84	catch		0	HD_MIL1848.bmp	HD
11	85	sperimentale	NULL	NULL	ND_HAC1779.bmp	ND
11	86	sperimentale	NULL	NULL	ND_FRI1820.bmp	ND
11	87	sperimentale	NULL	NULL	NS_REN1882.bmp	NS
11	88	sperimentale	NULL	NULL	HS_HES1828.bmp	HS
11	89	catch	{SHIFT}	751	NS_COR1822.bmp	NS	1
11	90	sperimentale	NULL	NULL	NS_COR1822.bmp	NS
11	91	sperimentale	NULL	NULL	ND_FRI1821.bmp	ND
11	92	sperimentale	NULL	NULL	ND_FRI1823.bmp	ND
11	93	catch	{SHIFT}	662	NS_BAL1915.bmp	NS	1
11	94	sperimentale	NULL	NULL	HD_STE1665.bmp	HD
11	95	catch	1	817	ND_GIG1890.bmp	ND	2
11	96	sperimentale	NULL	NULL	HD_DOS1524.bmp	HD
11	97	catch	1	1091	NS_BAL1915.bmp	NS	2
11	98	catch	1	1026	HD_CRE1707.bmp	HD	2
11	99	catch	1	643	ND_HAC1779.bmp	ND	2
11	100	sperimentale	NULL	NULL	HS_GER1820.bmp	HS
11	101	catch	1	1432	ND_FRI1821.bmp	ND	2
11	102	sperimentale	NULL	NULL	NS_FRI1808.bmp	NS
11	103	sperimentale	NULL	NULL	HS_MEN1760.bmp	HS
11	104	catch	{SHIFT}	1693	NS_COR1822.bmp	NS	1
11	105	sperimentale	NULL	NULL	ND_FRI1821.bmp	ND
11	106	catch	{SHIFT}	567	NS_REN1882.bmp	NS	1
11	107	sperimentale	NULL	NULL	HS_MEN1760.bmp	HS
11	108	NULLJitter	NULL	NULL	?	?
11	109	sperimentale	NULL	NULL	ND_GIG1890.bmp	ND
11	110	sperimentale	NULL	NULL	ND_HAC1779.bmp	ND
11	111	catch	1	1501	HS_MAE1656.bmp	HS	2
11	112	catch	1	937	HS_HES1828.bmp	HS	2
11	113	sperimentale	NULL	NULL	HS_MEN1760.bmp	HS
11	114	sperimentale	NULL	NULL	NS_COR1822.bmp	NS
11	115	catch	{SHIFT}	642	NS_FRI1824.bmp	NS	1
11	116	catch		0	HD_MIL1848.bmp	HD
11	117	sperimentale	NULL	NULL	HD_FRI1827.bmp	HD
11	118	catch	1	1262	HD_FRI1827.bmp	HD	2
11	119	NULLJitter	NULL	NULL	?	?
11	120	catch	{SHIFT}	707	HS_PUG1600.bmp	HS	1
11	121	NULLJitter	NULL	NULL	?	?
11	122	sperimentale	NULL	NULL	HD_MIL1848.bmp	HD
11	123	catch	{SHIFT}	702	NS_FRI1829.bmp	NS	1
11	124	sperimentale	NULL	NULL	HS_PUG1600.bmp	HS
11	125	sperimentale	NULL	NULL	ND_MIC1818.bmp	ND
11	126	sperimentale	NULL	NULL	HD_HOP1700.bmp	HD
11	127	catch	{SHIFT}	1350	NS_FRI1829.bmp	NS	1
11	128	sperimentale	NULL	NULL	ND_FRI1823.bmp	ND
11	129	sperimentale	NULL	NULL	NS_FRI1829.bmp	NS
11	130	sperimentale	NULL	NULL	HD_DOS1524.bmp	HD
11	131	catch	{SHIFT}	979	NS_REN1882.bmp	NS	1
11	132	sperimentale	NULL	NULL	ND_HAC1779.bmp	ND
12	1	sperimentale	NULL	NULL	HD_STE1665.bmp	HD
12	2	NULLJitter	NULL	NULL	?	?
12	3	sperimentale	NULL	NULL	ND_FRI1820.bmp	ND
12	4	NULLJitter	NULL	NULL	?	?
12	5	sperimentale	NULL	NULL	ND_FRI1820.bmp	ND
12	6	catch	2	1108	HD_FRI1827.bmp	HD	3
12	7	sperimentale	NULL	NULL	HD_STE1665.bmp	HD
12	8	sperimentale	NULL	NULL	HD_MIL1848.bmp	HD
12	9	sperimentale	NULL	NULL	ND_MIC1818.bmp	ND
12	10	NULLJitter	NULL	NULL	?	?
12	11	sperimentale	NULL	NULL	NS_COR1822.bmp	NS
12	12	sperimentale	NULL	NULL	ND_FRI1821.bmp	ND
12	13	catch	1	762	NS_COR1822.bmp	NS	2
12	14	sperimentale	NULL	NULL	ND_HAC1779.bmp	ND
12	15	sperimentale	NULL	NULL	ND_HAC1779.bmp	ND
12	16	NULLJitter	NULL	NULL	?	?
12	17	sperimentale	NULL	NULL	NS_FRI1808.bmp	NS
12	18	sperimentale	NULL	NULL	NS_FRI1824.bmp	NS
12	19	sperimentale	NULL	NULL	NS_BAL1915.bmp	NS
12	20	catch	{SHIFT}	612	NS_FRI1824.bmp	NS	1
12	21	sperimentale	NULL	NULL	ND_FRI1821.bmp	ND
12	22	sperimentale	NULL	NULL	NS_FRI1824.bmp	NS
12	23	catch	{SHIFT}	989	HD_HOP1700.bmp	HD	1
12	24	sperimentale	NULL	NULL	ND_FRI1823.bmp	ND
12	25	sperimentale	NULL	NULL	NS_REN1882.bmp	NS
12	26	sperimentale	NULL	NULL	NS_FRI1829.bmp	NS
12	27	catch	2	844	HD_DOS1524.bmp	HD	3
12	28	catch	{SHIFT}	601	HS_GER1820.bmp	HS	1
12	29	sperimentale	NULL	NULL	ND_MIC1818.bmp	ND
12	30	sperimentale	NULL	NULL	ND_HAC1779.bmp	ND
12	31	catch	2	619	HD_FRI1827.bmp	HD	3
12	32	sperimentale	NULL	NULL	HD_CRE1707.bmp	HD
12	33	sperimentale	NULL	NULL	NS_BAL1915.bmp	NS
12	34	sperimentale	NULL	NULL	NS_FRI1808.bmp	NS
12	35	sperimentale	NULL	NULL	HD_MIL1848.bmp	HD
12	36	sperimentale	NULL	NULL	ND_GIG1890.bmp	ND
12	37	catch	3	1138	ND_MIC1818.bmp	ND	4
12	38	sperimentale	NULL	NULL	HS_PUG1600.bmp	HS
12	39	sperimentale	NULL	NULL	NS_FRI1829.bmp	NS
12	40	catch	{SHIFT}	1224	HS_HES1828.bmp	HS	1
12	41	catch	{SHIFT}	445	HS_PUG1600.bmp	HS	1
12	42	catch	3	1115	ND_HAC1779.bmp	ND	4
12	43	NULLJitter	NULL	NULL	?	?
12	44	sperimentale	NULL	NULL	NS_BAL1915.bmp	NS
12	45	catch	{SHIFT}	452	HS_CAR1596.bmp	HS	1
12	46	catch	2	705	NS_REN1882.bmp	NS	3
12	47	catch	3	1038	HD_MIL1848.bmp	HD	4
12	48	catch	{SHIFT}	629	HS_MEN1760.bmp	HS	1
12	49	sperimentale	NULL	NULL	HS_CAR1596.bmp	HS
12	50	sperimentale	NULL	NULL	HD_MIL1848.bmp	HD
12	51	NULLJitter	NULL	NULL	?	?
12	52	sperimentale	NULL	NULL	HS_MEN1760.bmp	HS
12	53	catch		0	HD_MIL1848.bmp	HD
12	54	sperimentale	NULL	NULL	ND_FRI1821.bmp	ND
12	55	catch	1	1648	ND_GIG1890.bmp	ND	2
12	56	NULLJitter	NULL	NULL	?	?
12	57	catch	2	1162	ND_FRI1821.bmp	ND	3
12	58	catch	2	1072	NS_BAL1915.bmp	NS	3
12	59	sperimentale	NULL	NULL	HS_HES1828.bmp	HS
12	60	sperimentale	NULL	NULL	NS_FRI1829.bmp	NS
12	61	sperimentale	NULL	NULL	HD_CRE1707.bmp	HD
12	62	catch	2	665	ND_FRI1820.bmp	ND	3
12	63	catch	3	1539	ND_HAC1779.bmp	ND	4
12	64	catch	{SHIFT}	1228	HS_CAR1596.bmp	HS	1
12	65	sperimentale	NULL	NULL	HD_HOP1700.bmp	HD
12	66	sperimentale	NULL	NULL	NS_COR1822.bmp	NS
12	67	catch	{SHIFT}	991	HS_MAE1656.bmp	HS	1
12	68	sperimentale	NULL	NULL	HS_HES1828.bmp	HS
12	69	sperimentale	NULL	NULL	ND_FRI1820.bmp	ND
12	70	sperimentale	NULL	NULL	HD_FRI1827.bmp	HD
12	71	sperimentale	NULL	NULL	ND_MIC1818.bmp	ND
12	72	catch	1	808	HD_CRE1707.bmp	HD	2
12	73	sperimentale	NULL	NULL	HS_MEN1760.bmp	HS
12	74	catch	1	1247	NS_FRI1808.bmp	NS	2
12	75	sperimentale	NULL	NULL	ND_FRI1823.bmp	ND
12	76	catch	1	520	HD_HOP1700.bmp	HD	2
12	77	catch	1	485	NS_COR1822.bmp	NS	2
12	78	sperimentale	NULL	NULL	HS_HES1828.bmp	HS
12	79	sperimentale	NULL	NULL	HD_FRI1827.bmp	HD
12	80	sperimentale	NULL	NULL	HS_MAE1656.bmp	HS
12	81	sperimentale	NULL	NULL	HD_FRI1827.bmp	HD
12	82	sperimentale	NULL	NULL	HD_CRE1707.bmp	HD
12	83	catch	1	1266	ND_GIG1890.bmp	ND	2
12	84	sperimentale	NULL	NULL	NS_REN1882.bmp	NS
12	85	catch	1	433	HD_STE1665.bmp	HD	2
12	86	NULLJitter	NULL	NULL	?	?
12	87	sperimentale	NULL	NULL	HS_PUG1600.bmp	HS
12	88	sperimentale	NULL	NULL	NS_REN1882.bmp	NS
12	89	sperimentale	NULL	NULL	HD_DOS1524.bmp	HD
12	90	NULLJitter	NULL	NULL	?	?
12	91	catch	{SHIFT}	1214	HS_MEN1760.bmp	HS	1
12	92	NULLJitter	NULL	NULL	?	?
12	93	sperimentale	NULL	NULL	HS_MEN1760.bmp	HS
12	94	sperimentale	NULL	NULL	HS_MAE1656.bmp	HS
12	95	sperimentale	NULL	NULL	HD_HOP1700.bmp	HD
12	96	sperimentale	NULL	NULL	HS_CAR1596.bmp	HS
12	97	sperimentale	NULL	NULL	NS_FRI1808.bmp	NS
12	98	sperimentale	NULL	NULL	HS_MAE1656.bmp	HS
12	99	catch	{SHIFT}	848	NS_FRI1829.bmp	NS	1
12	100	catch	{SHIFT}	1375	HS_GER1820.bmp	HS	1
12	101	catch	2	1369	NS_REN1882.bmp	NS	3
12	102	catch	{SHIFT}	1424	HS_MAE1656.bmp	HS	1
12	103	sperimentale	NULL	NULL	NS_COR1822.bmp	NS
12	104	catch	{SHIFT}	730	NS_FRI1824.bmp	NS	1
12	105	catch	2	1453	NS_BAL1915.bmp	NS	3
12	106	sperimentale	NULL	NULL	HS_GER1820.bmp	HS
12	107	catch	{SHIFT}	918	ND_FRI1823.bmp	ND	1
12	108	sperimentale	NULL	NULL	ND_FRI1823.bmp	ND
12	109	catch	{SHIFT}	1433	HS_PUG1600.bmp	HS	1
12	110	sperimentale	NULL	NULL	HS_CAR1596.bmp	HS
12	111	NULLJitter	NULL	NULL	?	?
12	112	sperimentale	NULL	NULL	HS_GER1820.bmp	HS
12	113	sperimentale	NULL	NULL	HS_GER1820.bmp	HS
12	114	catch	1	524	HD_STE1665.bmp	HD	2
12	115	catch	1	1020	HD_CRE1707.bmp	HD	2
12	116	sperimentale	NULL	NULL	HD_HOP1700.bmp	HD
12	117	sperimentale	NULL	NULL	HS_PUG1600.bmp	HS
12	118	catch	1	503	HS_HES1828.bmp	HS	2
12	119	sperimentale	NULL	NULL	ND_GIG1890.bmp	ND
12	120	catch	{SHIFT}	680	NS_FRI1829.bmp	NS	1
12	121	sperimentale	NULL	NULL	NS_FRI1824.bmp	NS
12	122	catch	1	1603	NS_FRI1808.bmp	NS	2
12	123	catch	1	1588	ND_FRI1821.bmp	ND	2
12	124	catch	2	760	HD_DOS1524.bmp	HD	3
12	125	catch	3	853	ND_MIC1818.bmp	ND	4
12	126	catch	{SHIFT}	1535	ND_FRI1823.bmp	ND	1
12	127	sperimentale	NULL	NULL	HD_DOS1524.bmp	HD
12	128	sperimentale	NULL	NULL	ND_GIG1890.bmp	ND
12	129	sperimentale	NULL	NULL	HD_DOS1524.bmp	HD
12	130	sperimentale	NULL	NULL	HD_STE1665.bmp	HD
12	131	NULLJitter	NULL	NULL	?	?
12	132	catch	2	589	ND_FRI1820.bmp	ND	3
13	1	sperimentale	NULL	NULL	HD_FRI1827.bmp	HD
13	2	sperimentale	NULL	NULL	NS_FRI1824.bmp	NS
13	3	catch	{SHIFT}	878	HS_PUG1600.bmp	HS	1
13	4	sperimentale	NULL	NULL	HD_DOS1524.bmp	HD
13	5	sperimentale	NULL	NULL	HD_STE1665.bmp	HD
13	6	NULLJitter	NULL	NULL	?	?
13	7	sperimentale	NULL	NULL	ND_HAC1779.bmp	ND
13	8	sperimentale	NULL	NULL	HS_MEN1760.bmp	HS
13	9	sperimentale	NULL	NULL	HS_CAR1596.bmp	HS
13	10	catch	{SHIFT}	854	NS_FRI1829.bmp	NS	1
13	11	catch	{SHIFT}	1301	NS_FRI1824.bmp	NS	1
13	12	sperimentale	NULL	NULL	HD_FRI1827.bmp	HD
13	13	sperimentale	NULL	NULL	HD_HOP1700.bmp	HD
13	14	sperimentale	NULL	NULL	ND_MIC1818.bmp	ND
13	15	sperimentale	NULL	NULL	ND_GIG1890.bmp	ND
13	16	NULLJitter	NULL	NULL	?	?
13	17	sperimentale	NULL	NULL	NS_REN1882.bmp	NS
13	18	catch	{SHIFT}	985	NS_REN1882.bmp	NS	1
13	19	catch	2	740	ND_HAC1779.bmp	ND	3
13	20	sperimentale	NULL	NULL	NS_BAL1915.bmp	NS
13	21	NULLJitter	NULL	NULL	?	?
13	22	sperimentale	NULL	NULL	NS_FRI1829.bmp	NS
13	23	sperimentale	NULL	NULL	HS_GER1820.bmp	HS
13	24	catch	1	606	HD_STE1665.bmp	HD	2
13	25	catch	1	981	HD_DOS1524.bmp	HD	2
13	26	sperimentale	NULL	NULL	HS_HES1828.bmp	HS
13	27	sperimentale	NULL	NULL	HS_MEN1760.bmp	HS
13	28	sperimentale	NULL	NULL	HD_STE1665.bmp	HD
13	29	sperimentale	NULL	NULL	HD_MIL1848.bmp	HD
13	30	sperimentale	NULL	NULL	HD_HOP1700.bmp	HD
13	31	sperimentale	NULL	NULL	HD_MIL1848.bmp	HD
13	32	sperimentale	NULL	NULL	NS_BAL1915.bmp	NS
13	33	catch	{SHIFT}	793	ND_FRI1820.bmp	ND	1
13	34	catch	1	552	ND_FRI1823.bmp	ND	2
13	35	sperimentale	NULL	NULL	HS_CAR1596.bmp	HS
13	36	sperimentale	NULL	NULL	HS_MAE1656.bmp	HS
13	37	sperimentale	NULL	NULL	NS_FRI1808.bmp	NS
13	38	NULLJitter	NULL	NULL	?	?
13	39	sperimentale	NULL	NULL	HS_PUG1600.bmp	HS
13	40	catch	1	774	HS_GER1820.bmp	HS	2
13	41	catch	1	998	HS_GER1820.bmp	HS	2
13	42	sperimentale	NULL	NULL	NS_REN1882.bmp	NS
13	43	catch	1	660	HD_HOP1700.bmp	HD	2
13	44	NULLJitter	NULL	NULL	?	?
13	45	sperimentale	NULL	NULL	HD_HOP1700.bmp	HD
13	46	catch	1	1553	NS_FRI1829.bmp	NS	2
13	47	NULLJitter	NULL	NULL	?	?
13	48	catch	{SHIFT}	811	HS_CAR1596.bmp	HS	1
13	49	sperimentale	NULL	NULL	NS_FRI1808.bmp	NS
13	50	sperimentale	NULL	NULL	ND_GIG1890.bmp	ND
13	51	sperimentale	NULL	NULL	HD_CRE1707.bmp	HD
13	52	catch	{SHIFT}	742	NS_COR1822.bmp	NS	1
13	53	sperimentale	NULL	NULL	NS_FRI1829.bmp	NS
13	54	catch	{SHIFT}	777	HS_HES1828.bmp	HS	1
13	55	sperimentale	NULL	NULL	HS_HES1828.bmp	HS
13	56	catch	{SHIFT}	776	HS_MEN1760.bmp	HS	1
13	57	sperimentale	NULL	NULL	NS_COR1822.bmp	NS
13	58	sperimentale	NULL	NULL	NS_FRI1829.bmp	NS
13	59	catch	2	1412	HD_MIL1848.bmp	HD	3
13	60	sperimentale	NULL	NULL	HD_CRE1707.bmp	HD
13	61	catch	3	875	ND_MIC1818.bmp	ND	4
13	62	sperimentale	NULL	NULL	NS_REN1882.bmp	NS
13	63	sperimentale	NULL	NULL	NS_COR1822.bmp	NS
13	64	sperimentale	NULL	NULL	ND_FRI1821.bmp	ND
13	65	sperimentale	NULL	NULL	ND_FRI1823.bmp	ND
13	66	sperimentale	NULL	NULL	HS_CAR1596.bmp	HS
13	67	sperimentale	NULL	NULL	ND_FRI1820.bmp	ND
13	68	catch	1	711	HD_STE1665.bmp	HD	2
13	69	NULLJitter	NULL	NULL	?	?
13	70	sperimentale	NULL	NULL	ND_FRI1821.bmp	ND
13	71	catch	3	1008	ND_HAC1779.bmp	ND	4
13	72	catch	2	606	HD_MIL1848.bmp	HD	3
13	73	sperimentale	NULL	NULL	HD_DOS1524.bmp	HD
13	74	sperimentale	NULL	NULL	HS_MAE1656.bmp	HS
13	75	sperimentale	NULL	NULL	ND_FRI1823.bmp	ND
13	76	catch	{SHIFT}	733	HS_MAE1656.bmp	HS	1
13	77	catch	1	514	HD_FRI1827.bmp	HD	2
13	78	sperimentale	NULL	NULL	NS_BAL1915.bmp	NS
13	79	sperimentale	NULL	NULL	ND_FRI1823.bmp	ND
13	80	catch	{SHIFT}	923	HS_PUG1600.bmp	HS	1
13	81	NULLJitter	NULL	NULL	?	?
13	82	sperimentale	NULL	NULL	ND_MIC1818.bmp	ND
13	83	sperimentale	NULL	NULL	HD_STE1665.bmp	HD
13	84	catch	{SHIFT}	674	NS_BAL1915.bmp	NS	1
13	85	sperimentale	NULL	NULL	HS_MAE1656.bmp	HS
13	86	sperimentale	NULL	NULL	ND_FRI1820.bmp	ND
13	87	sperimentale	NULL	NULL	NS_COR1822.bmp	NS
13	88	sperimentale	NULL	NULL	HS_MEN1760.bmp	HS
13	89	catch	{SHIFT}	1487	NS_FRI1824.bmp	NS	1
13	90	catch	{SHIFT}	788	HS_MEN1760.bmp	HS	1
13	91	catch	3	575	ND_MIC1818.bmp	ND	4
13	92	sperimentale	NULL	NULL	ND_FRI1821.bmp	ND
13	93	NULLJitter	NULL	NULL	?	?
13	94	catch	1	1310	ND_GIG1890.bmp	ND	2
13	95	sperimentale	NULL	NULL	NS_FRI1824.bmp	NS
13	96	catch	1	763	HD_CRE1707.bmp	HD	2
13	97	catch	1	1282	ND_GIG1890.bmp	ND	2
13	98	catch	2	706	ND_FRI1820.bmp	ND	3
13	99	catch	{SHIFT}	679	HS_CAR1596.bmp	HS	1
13	100	catch	{SHIFT}	976	NS_FRI1808.bmp	NS	1
13	101	catch	1	1357	ND_FRI1823.bmp	ND	2
13	102	sperimentale	NULL	NULL	HD_MIL1848.bmp	HD
13	103	NULLJitter	NULL	NULL	?	?
13	104	catch	{SHIFT}	653	NS_REN1882.bmp	NS	1
13	105	sperimentale	NULL	NULL	ND_GIG1890.bmp	ND
13	106	NULLJitter	NULL	NULL	?	?
13	107	sperimentale	NULL	NULL	HS_PUG1600.bmp	HS
13	108	catch	1	987	HD_CRE1707.bmp	HD	2
13	109	sperimentale	NULL	NULL	HS_HES1828.bmp	HS
13	110	sperimentale	NULL	NULL	HS_GER1820.bmp	HS
13	111	NULLJitter	NULL	NULL	?	?
13	112	catch	1	511	HD_FRI1827.bmp	HD	2
13	113	catch	1	970	NS_FRI1808.bmp	NS	2
13	114	sperimentale	NULL	NULL	HS_GER1820.bmp	HS
13	115	sperimentale	NULL	NULL	ND_FRI1820.bmp	ND
13	116	sperimentale	NULL	NULL	HS_PUG1600.bmp	HS
13	117	catch	1	711	ND_FRI1821.bmp	ND	2
13	118	sperimentale	NULL	NULL	ND_HAC1779.bmp	ND
13	119	catch	{SHIFT}	779	HS_HES1828.bmp	HS	1
13	120	catch	1	538	HD_DOS1524.bmp	HD	2
13	121	sperimentale	NULL	NULL	NS_FRI1808.bmp	NS
13	122	catch	{SHIFT}	608	NS_BAL1915.bmp	NS	1
13	123	sperimentale	NULL	NULL	HD_FRI1827.bmp	HD
13	124	sperimentale	NULL	NULL	NS_FRI1824.bmp	NS
13	125	sperimentale	NULL	NULL	HD_CRE1707.bmp	HD
13	126	catch	1	1078	ND_FRI1821.bmp	ND	2
13	127	catch	1	559	HD_HOP1700.bmp	HD	2
13	128	catch	{SHIFT}	661	NS_COR1822.bmp	NS	1
13	129	sperimentale	NULL	NULL	HD_DOS1524.bmp	HD
13	130	sperimentale	NULL	NULL	ND_MIC1818.bmp	ND
13	131	catch	{SHIFT}	746	HS_MAE1656.bmp	HS	1
13	132	sperimentale	NULL	NULL	ND_HAC1779.bmp	ND
14	1	catch	{SHIFT}	438	ND_HAC1779.bmp	ND	1
14	2	sperimentale	NULL	NULL	ND_MIC1818.bmp	ND
14	3	sperimentale	NULL	NULL	HD_HOP1700.bmp	HD
14	4	sperimentale	NULL	NULL	HD_STE1665.bmp	HD
14	5	catch	{SHIFT}	451	NS_FRI1808.bmp	NS	1
14	6	catch	{SHIFT}	341	HS_MEN1760.bmp	HS	1
14	7	catch	{SHIFT}	368	NS_FRI1808.bmp	NS	1
14	8	sperimentale	NULL	NULL	ND_FRI1823.bmp	ND
14	9	sperimentale	NULL	NULL	NS_REN1882.bmp	NS
14	10	sperimentale	NULL	NULL	NS_FRI1808.bmp	NS
14	11	catch	1	387	HS_MAE1656.bmp	HS	2
14	12	NULLJitter	NULL	NULL	?	?
14	13	sperimentale	NULL	NULL	HS_CAR1596.bmp	HS
14	14	sperimentale	NULL	NULL	HD_DOS1524.bmp	HD
14	15	sperimentale	NULL	NULL	NS_FRI1824.bmp	NS
14	16	sperimentale	NULL	NULL	NS_COR1822.bmp	NS
14	17	sperimentale	NULL	NULL	ND_FRI1823.bmp	ND
14	18	catch	2	769	HD_CRE1707.bmp	HD	3
14	19	catch	{SHIFT}	737	ND_HAC1779.bmp	ND	1
14	20	sperimentale	NULL	NULL	ND_FRI1820.bmp	ND
14	21	sperimentale	NULL	NULL	HD_CRE1707.bmp	HD
14	22	sperimentale	NULL	NULL	NS_COR1822.bmp	NS
14	23	catch	{SHIFT}	541	NS_COR1822.bmp	NS	1
14	24	catch	{SHIFT}	588	ND_FRI1821.bmp	ND	1
14	25	catch	{SHIFT}	680	NS_COR1822.bmp	NS	1
14	26	NULLJitter	NULL	NULL	?	?
14	27	sperimentale	NULL	NULL	HD_FRI1827.bmp	HD
14	28	catch	1	813	HS_MAE1656.bmp	HS	2
14	29	catch	1	640	HS_HES1828.bmp	HS	2
14	30	catch	2	439	HS_PUG1600.bmp	HS	3
14	31	sperimentale	NULL	NULL	HD_STE1665.bmp	HD
14	32	sperimentale	NULL	NULL	HS_PUG1600.bmp	HS
14	33	sperimentale	NULL	NULL	NS_REN1882.bmp	NS
14	34	sperimentale	NULL	NULL	HS_MEN1760.bmp	HS
14	35	sperimentale	NULL	NULL	HS_PUG1600.bmp	HS
14	36	catch	{SHIFT}	1143	ND_FRI1820.bmp	ND	1
14	37	sperimentale	NULL	NULL	NS_FRI1824.bmp	NS
14	38	sperimentale	NULL	NULL	HS_HES1828.bmp	HS
14	39	sperimentale	NULL	NULL	ND_GIG1890.bmp	ND
14	40	catch	{SHIFT}	785	ND_FRI1820.bmp	ND	1
14	41	catch	2	458	HD_MIL1848.bmp	HD	3
14	42	sperimentale	NULL	NULL	ND_FRI1821.bmp	ND
14	43	catch	{SHIFT}	428	NS_FRI1824.bmp	NS	1
14	44	catch	1	815	HD_FRI1827.bmp	HD	2
14	45	sperimentale	NULL	NULL	HD_HOP1700.bmp	HD
14	46	sperimentale	NULL	NULL	HS_GER1820.bmp	HS
14	47	catch	1	512	HS_GER1820.bmp	HS	2
14	48	sperimentale	NULL	NULL	HD_CRE1707.bmp	HD
14	49	sperimentale	NULL	NULL	ND_FRI1820.bmp	ND
14	50	catch	{SHIFT}	455	NS_BAL1915.bmp	NS	1
14	51	catch	1	1242	HS_GER1820.bmp	HS	2
14	52	catch		0	NS_FRI1829.bmp	NS
14	53	catch	2	1263	ND_FRI1823.bmp	ND	3
14	54	catch		0	NS_REN1882.bmp	NS
14	55	NULLJitter	NULL	NULL	?	?
14	56	catch	{SHIFT}	651	NS_BAL1915.bmp	NS	1
14	57	sperimentale	NULL	NULL	NS_FRI1829.bmp	NS
14	58	sperimentale	NULL	NULL	HD_DOS1524.bmp	HD
14	59	sperimentale	NULL	NULL	HS_MAE1656.bmp	HS
14	60	sperimentale	NULL	NULL	ND_FRI1820.bmp	ND
14	61	sperimentale	NULL	NULL	HD_FRI1827.bmp	HD
14	62	catch	2	483	HD_MIL1848.bmp	HD	3
14	63	catch	3	998	HD_DOS1524.bmp	HD	4
14	64	sperimentale	NULL	NULL	HS_CAR1596.bmp	HS
14	65	sperimentale	NULL	NULL	ND_FRI1821.bmp	ND
14	66	sperimentale	NULL	NULL	HS_HES1828.bmp	HS
14	67	sperimentale	NULL	NULL	HS_MEN1760.bmp	HS
14	68	catch	3	555	HS_PUG1600.bmp	HS	4
14	69	catch	2	330	HD_HOP1700.bmp	HD	3
14	70	sperimentale	NULL	NULL	ND_HAC1779.bmp	ND
14	71	sperimentale	NULL	NULL	HD_MIL1848.bmp	HD
14	72	sperimentale	NULL	NULL	ND_MIC1818.bmp	ND
14	73	sperimentale	NULL	NULL	NS_BAL1915.bmp	NS
14	74	sperimentale	NULL	NULL	HS_MEN1760.bmp	HS
14	75	sperimentale	NULL	NULL	HD_STE1665.bmp	HD
14	76	sperimentale	NULL	NULL	NS_FRI1808.bmp	NS
14	77	catch	{SHIFT}	1223	ND_MIC1818.bmp	ND	1
14	78	sperimentale	NULL	NULL	HS_CAR1596.bmp	HS
14	79	catch	{SHIFT}	540	ND_FRI1821.bmp	ND	1
14	80	NULLJitter	NULL	NULL	?	?
14	81	sperimentale	NULL	NULL	ND_GIG1890.bmp	ND
14	82	sperimentale	NULL	NULL	HD_DOS1524.bmp	HD
14	83	sperimentale	NULL	NULL	NS_FRI1808.bmp	NS
14	84	catch	{SHIFT}	1220	ND_MIC1818.bmp	ND	1
14	85	catch	1	1015	HS_HES1828.bmp	HS	2
14	86	catch	2	898	ND_FRI1823.bmp	ND	3
14	87	sperimentale	NULL	NULL	NS_FRI1824.bmp	NS
14	88	catch	2	1093	ND_GIG1890.bmp	ND	3
14	89	sperimentale	NULL	NULL	NS_REN1882.bmp	NS
14	90	catch	1	1388	HS_CAR1596.bmp	HS	2
14	91	catch	1	873	HD_FRI1827.bmp	HD	2
14	92	catch	2	894	HD_HOP1700.bmp	HD	3
14	93	catch	1	591	HD_STE1665.bmp	HD	2
14	94	catch	{SHIFT}	527	HS_MEN1760.bmp	HS	1
14	95	sperimentale	NULL	NULL	HD_FRI1827.bmp	HD
14	96	sperimentale	NULL	NULL	NS_BAL1915.bmp	NS
14	97	sperimentale	NULL	NULL	HS_GER1820.bmp	HS
14	98	catch	2	1675	ND_GIG1890.bmp	ND	3
14	99	sperimentale	NULL	NULL	HS_PUG1600.bmp	HS
14	100	sperimentale	NULL	NULL	NS_BAL1915.bmp	NS
14	101	sperimentale	NULL	NULL	ND_MIC1818.bmp	ND
14	102	catch	1	640	NS_FRI1829.bmp	NS	2
14	103	sperimentale	NULL	NULL	HD_CRE1707.bmp	HD
14	104	NULLJitter	NULL	NULL	?	?
14	105	catch	3	473	HD_DOS1524.bmp	HD	4
14	106	sperimentale	NULL	NULL	HS_GER1820.bmp	HS
14	107	catch	{SHIFT}	1147	NS_FRI1824.bmp	NS	1
14	108	catch	2	1653	HD_CRE1707.bmp	HD	3
14	109	NULLJitter	NULL	NULL	?	?
14	110	sperimentale	NULL	NULL	NS_FRI1829.bmp	NS
14	111	sperimentale	NULL	NULL	ND_FRI1823.bmp	ND
14	112	sperimentale	NULL	NULL	ND_FRI1821.bmp	ND
14	113	sperimentale	NULL	NULL	ND_HAC1779.bmp	ND
14	114	sperimentale	NULL	NULL	HS_HES1828.bmp	HS
14	115	NULLJitter	NULL	NULL	?	?
14	116	catch	{SHIFT}	859	NS_REN1882.bmp	NS	1
14	117	NULLJitter	NULL	NULL	?	?
14	118	catch	1	768	HD_STE1665.bmp	HD	2
14	119	catch	1	583	HS_CAR1596.bmp	HS	2
14	120	sperimentale	NULL	NULL	HD_MIL1848.bmp	HD
14	121	NULLJitter	NULL	NULL	?	?
14	122	sperimentale	NULL	NULL	HD_MIL1848.bmp	HD
14	123	sperimentale	NULL	NULL	HD_HOP1700.bmp	HD
14	124	sperimentale	NULL	NULL	HS_MAE1656.bmp	HS
14	125	sperimentale	NULL	NULL	NS_FRI1829.bmp	NS
14	126	sperimentale	NULL	NULL	ND_GIG1890.bmp	ND
14	127	sperimentale	NULL	NULL	NS_COR1822.bmp	NS
14	128	NULLJitter	NULL	NULL	?	?
14	129	NULLJitter	NULL	NULL	?	?
14	130	NULLJitter	NULL	NULL	?	?
14	131	sperimentale	NULL	NULL	ND_HAC1779.bmp	ND
14	132	sperimentale	NULL	NULL	HS_MAE1656.bmp	HS
15	1	sperimentale	NULL	NULL	NS_COR1822.bmp	NS
15	2	sperimentale	NULL	NULL	NS_COR1822.bmp	NS
15	3	sperimentale	NULL	NULL	HD_MIL1848.bmp	HD
15	4	sperimentale	NULL	NULL	HD_HOP1700.bmp	HD
15	5	sperimentale	NULL	NULL	ND_FRI1823.bmp	ND
15	6	NULLJitter	NULL	NULL	?	?
15	7	sperimentale	NULL	NULL	HD_STE1665.bmp	HD
15	8	catch	{SHIFT}	857	HS_CAR1596.bmp	HS	1
15	9	catch	2	884	NS_FRI1824.bmp	NS	3
15	10	catch	{SHIFT}	389	ND_FRI1823.bmp	ND	1
15	11	catch	2	1009	NS_COR1822.bmp	NS	3
15	12	catch	2	188	NS_REN1882.bmp	NS	3
15	13	catch	2	285	HD_STE1665.bmp	HD	3
15	14	sperimentale	NULL	NULL	HD_HOP1700.bmp	HD
15	15	sperimentale	NULL	NULL	NS_FRI1824.bmp	NS
15	16	catch	2	870	HD_STE1665.bmp	HD	3
15	17	sperimentale	NULL	NULL	HS_CAR1596.bmp	HS
15	18	NULLJitter	NULL	NULL	?	?
15	19	NULLJitter	NULL	NULL	?	?
15	20	sperimentale	NULL	NULL	HS_HES1828.bmp	HS
15	21	sperimentale	NULL	NULL	ND_FRI1821.bmp	ND
15	22	catch	3	597	HS_MAE1656.bmp	HS	4
15	23	catch	2	612	HD_DOS1524.bmp	HD	3
15	24	sperimentale	NULL	NULL	NS_BAL1915.bmp	NS
15	25	sperimentale	NULL	NULL	NS_FRI1824.bmp	NS
15	26	sperimentale	NULL	NULL	ND_GIG1890.bmp	ND
15	27	sperimentale	NULL	NULL	ND_MIC1818.bmp	ND
15	28	catch		0	HD_DOS1524.bmp	HD
15	29	sperimentale	NULL	NULL	HS_GER1820.bmp	HS
15	30	NULLJitter	NULL	NULL	?	?
15	31	catch	2	333	HS_GER1820.bmp	HS	3
15	32	sperimentale	NULL	NULL	ND_FRI1823.bmp	ND
15	33	sperimentale	NULL	NULL	NS_FRI1808.bmp	NS
15	34	NULLJitter	NULL	NULL	?	?
15	35	sperimentale	NULL	NULL	HS_MAE1656.bmp	HS
15	36	catch	3	1141	ND_GIG1890.bmp	ND	4
15	37	catch	3	1044	NS_BAL1915.bmp	NS	4
15	38	NULLJitter	NULL	NULL	?	?
15	39	sperimentale	NULL	NULL	HD_STE1665.bmp	HD
15	40	catch	{SHIFT}	1130	HD_FRI1827.bmp	HD	1
15	41	sperimentale	NULL	NULL	HD_DOS1524.bmp	HD
15	42	sperimentale	NULL	NULL	ND_HAC1779.bmp	ND
15	43	sperimentale	NULL	NULL	HD_FRI1827.bmp	HD
15	44	sperimentale	NULL	NULL	HS_PUG1600.bmp	HS
15	45	NULLJitter	NULL	NULL	?	?
15	46	sperimentale	NULL	NULL	NS_FRI1829.bmp	NS
15	47	sperimentale	NULL	NULL	NS_REN1882.bmp	NS
15	48	catch	2	563	ND_GIG1890.bmp	ND	3
15	49	catch	2	1378	NS_COR1822.bmp	NS	3
15	50	sperimentale	NULL	NULL	ND_FRI1821.bmp	ND
15	51	sperimentale	NULL	NULL	HD_CRE1707.bmp	HD
15	52	catch	3	569	HS_GER1820.bmp	HS	4
15	53	catch	{SHIFT}	1152	ND_FRI1821.bmp	ND	1
15	54	sperimentale	NULL	NULL	ND_HAC1779.bmp	ND
15	55	sperimentale	NULL	NULL	NS_COR1822.bmp	NS
15	56	catch	3	355	HS_PUG1600.bmp	HS	4
15	57	sperimentale	NULL	NULL	HS_PUG1600.bmp	HS
15	58	sperimentale	NULL	NULL	HS_MAE1656.bmp	HS
15	59	catch	{SHIFT}	1490	ND_FRI1821.bmp	ND	1
15	60	catch	1	340	ND_MIC1818.bmp	ND	2
15	61	catch	{SHIFT}	405	ND_FRI1823.bmp	ND	1
15	62	sperimentale	NULL	NULL	HS_MEN1760.bmp	HS
15	63	NULLJitter	NULL	NULL	?	?
15	64	catch	{SHIFT}	1275	ND_FRI1820.bmp	ND	1
15	65	sperimentale	NULL	NULL	ND_FRI1820.bmp	ND
15	66	catch	2	1116	HD_HOP1700.bmp	HD	3
15	67	sperimentale	NULL	NULL	HD_MIL1848.bmp	HD
15	68	sperimentale	NULL	NULL	HD_HOP1700.bmp	HD
15	69	catch	{SHIFT}	766	ND_FRI1820.bmp	ND	1
15	70	sperimentale	NULL	NULL	HD_DOS1524.bmp	HD
15	71	sperimentale	NULL	NULL	HD_MIL1848.bmp	HD
15	72	catch	1	1367	NS_FRI1808.bmp	NS	2
15	73	catch	2	487	HD_CRE1707.bmp	HD	3
15	74	catch	2	1298	ND_HAC1779.bmp	ND	3
15	75	catch	2	1038	HS_MAE1656.bmp	HS	3
15	76	sperimentale	NULL	NULL	ND_MIC1818.bmp	ND
15	77	sperimentale	NULL	NULL	HD_STE1665.bmp	HD
15	78	sperimentale	NULL	NULL	HD_FRI1827.bmp	HD
15	79	sperimentale	NULL	NULL	HS_MEN1760.bmp	HS
15	80	catch	{SHIFT}	916	NS_BAL1915.bmp	NS	1
15	81	sperimentale	NULL	NULL	HS_CAR1596.bmp	HS
15	82	sperimentale	NULL	NULL	HS_HES1828.bmp	HS
15	83	sperimentale	NULL	NULL	HS_MEN1760.bmp	HS
15	84	catch	{SHIFT}	626	HS_CAR1596.bmp	HS	1
15	85	sperimentale	NULL	NULL	HS_CAR1596.bmp	HS
15	86	catch		0	NS_REN1882.bmp	NS
15	87	NULLJitter	NULL	NULL	?	?
15	88	NULLJitter	NULL	NULL	?	?
15	89	sperimentale	NULL	NULL	ND_FRI1820.bmp	ND
15	90	sperimentale	NULL	NULL	HS_PUG1600.bmp	HS
15	91	catch	1	999	ND_HAC1779.bmp	ND	2
15	92	catch	3	942	HS_HES1828.bmp	HS	4
15	93	catch	2	1279	HD_HOP1700.bmp	HD	3
15	94	NULLJitter	NULL	NULL	?	?
15	95	sperimentale	NULL	NULL	NS_REN1882.bmp	NS
15	96	sperimentale	NULL	NULL	HS_GER1820.bmp	HS
15	97	sperimentale	NULL	NULL	HS_MAE1656.bmp	HS
15	98	catch	3	814	HS_PUG1600.bmp	HS	4
15	99	sperimentale	NULL	NULL	ND_GIG1890.bmp	ND
15	100	sperimentale	NULL	NULL	ND_FRI1823.bmp	ND
15	101	sperimentale	NULL	NULL	HD_CRE1707.bmp	HD
15	102	catch	2	1054	HD_MIL1848.bmp	HD	3
15	103	sperimentale	NULL	NULL	HD_DOS1524.bmp	HD
15	104	sperimentale	NULL	NULL	HD_FRI1827.bmp	HD
15	105	sperimentale	NULL	NULL	HS_HES1828.bmp	HS
15	106	sperimentale	NULL	NULL	ND_FRI1820.bmp	ND
15	107	sperimentale	NULL	NULL	ND_GIG1890.bmp	ND
15	108	sperimentale	NULL	NULL	NS_BAL1915.bmp	NS
15	109	catch	2	1136	NS_FRI1829.bmp	NS	3
15	110	sperimentale	NULL	NULL	NS_FRI1829.bmp	NS
15	111	sperimentale	NULL	NULL	NS_FRI1808.bmp	NS
15	112	catch	1	405	NS_FRI1808.bmp	NS	2
15	113	catch	2	294	ND_MIC1818.bmp	ND	3
15	114	sperimentale	NULL	NULL	NS_BAL1915.bmp	NS
15	115	sperimentale	NULL	NULL	NS_FRI1808.bmp	NS
15	116	sperimentale	NULL	NULL	ND_HAC1779.bmp	ND
15	117	catch	2	1488	HS_HES1828.bmp	HS	3
15	118	NULLJitter	NULL	NULL	?	?
15	119	sperimentale	NULL	NULL	ND_MIC1818.bmp	ND
15	120	catch	2	1604	HS_MEN1760.bmp	HS	3
15	121	catch	1	1228	NS_FRI1824.bmp	NS	2
15	122	catch	{SHIFT}	1109	HD_MIL1848.bmp	HD	1
15	123	catch	2	775	HS_MEN1760.bmp	HS	3
15	124	sperimentale	NULL	NULL	NS_FRI1829.bmp	NS
15	125	catch	2	562	HD_FRI1827.bmp	HD	3
15	126	catch	1	1462	NS_FRI1829.bmp	NS	2
15	127	catch	3	338	HD_CRE1707.bmp	HD	4
15	128	sperimentale	NULL	NULL	HD_CRE1707.bmp	HD
15	129	sperimentale	NULL	NULL	NS_REN1882.bmp	NS
15	130	sperimentale	NULL	NULL	NS_FRI1824.bmp	NS
15	131	sperimentale	NULL	NULL	HS_GER1820.bmp	HS
15	132	sperimentale	NULL	NULL	ND_FRI1821.bmp	ND
16	1	sperimentale	NULL	NULL	HD_DOS1524.bmp	HD
16	2	NULLJitter	NULL	NULL	?	?
16	3	catch	1	592	HS_MAE1656.bmp	HS	2
16	4	catch	3	641	NS_REN1882.bmp	NS	4
16	5	sperimentale	NULL	NULL	HD_FRI1827.bmp	HD
16	6	catch	1	702	HS_MAE1656.bmp	HS	2
16	7	sperimentale	NULL	NULL	NS_REN1882.bmp	NS
16	8	catch	3	924	HD_CRE1707.bmp	HD	4
16	9	sperimentale	NULL	NULL	HS_MAE1656.bmp	HS
16	10	sperimentale	NULL	NULL	NS_FRI1829.bmp	NS
16	11	catch		0	HD_HOP1700.bmp	HD
16	12	sperimentale	NULL	NULL	NS_COR1822.bmp	NS
16	13	catch	3	580	ND_GIG1890.bmp	ND	4
16	14	catch	{SHIFT}	771	HS_CAR1596.bmp	HS	1
16	15	sperimentale	NULL	NULL	NS_FRI1824.bmp	NS
16	16	sperimentale	NULL	NULL	HD_MIL1848.bmp	HD
16	17	sperimentale	NULL	NULL	ND_HAC1779.bmp	ND
16	18	sperimentale	NULL	NULL	ND_GIG1890.bmp	ND
16	19	catch	1	470	HS_CAR1596.bmp	HS	2
16	20	sperimentale	NULL	NULL	HS_MAE1656.bmp	HS
16	21	sperimentale	NULL	NULL	HS_MAE1656.bmp	HS
16	22	catch	1	447	ND_HAC1779.bmp	ND	2
16	23	NULLJitter	NULL	NULL	?	?
16	24	catch	1	1638	ND_FRI1823.bmp	ND	2
16	25	catch	3	425	ND_MIC1818.bmp	ND	4
16	26	sperimentale	NULL	NULL	HD_CRE1707.bmp	HD
16	27	sperimentale	NULL	NULL	HS_MEN1760.bmp	HS
16	28	sperimentale	NULL	NULL	ND_FRI1823.bmp	ND
16	29	sperimentale	NULL	NULL	ND_FRI1821.bmp	ND
16	30	sperimentale	NULL	NULL	HS_HES1828.bmp	HS
16	31	sperimentale	NULL	NULL	ND_HAC1779.bmp	ND
16	32	sperimentale	NULL	NULL	NS_FRI1829.bmp	NS
16	33	sperimentale	NULL	NULL	HS_GER1820.bmp	HS
16	34	catch	1	431	ND_FRI1820.bmp	ND	2
16	35	sperimentale	NULL	NULL	ND_MIC1818.bmp	ND
16	36	NULLJitter	NULL	NULL	?	?
16	37	sperimentale	NULL	NULL	HD_FRI1827.bmp	HD
16	38	sperimentale	NULL	NULL	NS_FRI1829.bmp	NS
16	39	catch	1	1336	ND_HAC1779.bmp	ND	2
16	40	catch	2	754	NS_BAL1915.bmp	NS	3
16	41	catch	1	973	NS_FRI1808.bmp	NS	2
16	42	catch	3	1133	NS_COR1822.bmp	NS	4
16	43	sperimentale	NULL	NULL	HD_MIL1848.bmp	HD
16	44	sperimentale	NULL	NULL	HS_MEN1760.bmp	HS
16	45	catch	1	560	ND_GIG1890.bmp	ND	2
16	46	sperimentale	NULL	NULL	HD_STE1665.bmp	HD
16	47	catch	1	578	HD_STE1665.bmp	HD	2
16	48	sperimentale	NULL	NULL	HS_GER1820.bmp	HS
16	49	sperimentale	NULL	NULL	ND_FRI1823.bmp	ND
16	50	catch	2	1111	ND_MIC1818.bmp	ND	3
16	51	catch	{SHIFT}	1061	HS_PUG1600.bmp	HS	1
16	52	catch	2	1559	ND_FRI1821.bmp	ND	3
16	53	sperimentale	NULL	NULL	HS_HES1828.bmp	HS
16	54	sperimentale	NULL	NULL	HD_HOP1700.bmp	HD
16	55	NULLJitter	NULL	NULL	?	?
16	56	sperimentale	NULL	NULL	ND_FRI1820.bmp	ND
16	57	catch	1	1165	HD_CRE1707.bmp	HD	2
16	58	sperimentale	NULL	NULL	HS_PUG1600.bmp	HS
16	59	catch	{SHIFT}	692	HS_HES1828.bmp	HS	1
16	60	catch	{SHIFT}	476	NS_FRI1824.bmp	NS	1
16	61	sperimentale	NULL	NULL	HS_PUG1600.bmp	HS
16	62	sperimentale	NULL	NULL	NS_BAL1915.bmp	NS
16	63	catch	{SHIFT}	1508	NS_FRI1829.bmp	NS	1
16	64	NULLJitter	NULL	NULL	?	?
16	65	catch	1	917	ND_FRI1820.bmp	ND	2
16	66	catch	1	950	HD_STE1665.bmp	HD	2
16	67	NULLJitter	NULL	NULL	?	?
16	68	sperimentale	NULL	NULL	HD_HOP1700.bmp	HD
16	69	sperimentale	NULL	NULL	HD_DOS1524.bmp	HD
16	70	catch	1	501	HD_FRI1827.bmp	HD	2
16	71	sperimentale	NULL	NULL	ND_FRI1823.bmp	ND
16	72	catch	3	945	NS_REN1882.bmp	NS	4
16	73	sperimentale	NULL	NULL	HS_CAR1596.bmp	HS
16	74	catch	{SHIFT}	897	HS_PUG1600.bmp	HS	1
16	75	sperimentale	NULL	NULL	ND_GIG1890.bmp	ND
16	76	sperimentale	NULL	NULL	HD_MIL1848.bmp	HD
16	77	sperimentale	NULL	NULL	HD_STE1665.bmp	HD
16	78	sperimentale	NULL	NULL	NS_FRI1808.bmp	NS
16	79	sperimentale	NULL	NULL	NS_FRI1824.bmp	NS
16	80	catch	1	1013	NS_FRI1829.bmp	NS	2
16	81	sperimentale	NULL	NULL	HD_DOS1524.bmp	HD
16	82	sperimentale	NULL	NULL	NS_COR1822.bmp	NS
16	83	sperimentale	NULL	NULL	HS_HES1828.bmp	HS
16	84	sperimentale	NULL	NULL	HD_FRI1827.bmp	HD
16	85	catch	1	378	HD_MIL1848.bmp	HD	2
16	86	sperimentale	NULL	NULL	NS_REN1882.bmp	NS
16	87	catch	2	1361	NS_BAL1915.bmp	NS	3
16	88	NULLJitter	NULL	NULL	?	?
16	89	sperimentale	NULL	NULL	ND_MIC1818.bmp	ND
16	90	catch		0	HS_MEN1760.bmp	HS
16	91	sperimentale	NULL	NULL	ND_FRI1820.bmp	ND
16	92	sperimentale	NULL	NULL	HS_MEN1760.bmp	HS
16	93	NULLJitter	NULL	NULL	?	?
16	94	catch	{SHIFT}	633	HD_DOS1524.bmp	HD	1
16	95	sperimentale	NULL	NULL	ND_GIG1890.bmp	ND
16	96	catch	1	939	HD_MIL1848.bmp	HD	2
16	97	sperimentale	NULL	NULL	NS_FRI1808.bmp	NS
16	98	sperimentale	NULL	NULL	HS_GER1820.bmp	HS
16	99	NULLJitter	NULL	NULL	?	?
16	100	sperimentale	NULL	NULL	ND_FRI1820.bmp	ND
16	101	sperimentale	NULL	NULL	NS_FRI1824.bmp	NS
16	102	sperimentale	NULL	NULL	HS_CAR1596.bmp	HS
16	103	sperimentale	NULL	NULL	HS_CAR1596.bmp	HS
16	104	sperimentale	NULL	NULL	ND_FRI1821.bmp	ND
16	105	sperimentale	NULL	NULL	HD_HOP1700.bmp	HD
16	106	catch	{SHIFT}	494	HS_MEN1760.bmp	HS	1
16	107	catch	{SHIFT}	766	HS_GER1820.bmp	HS	1
16	108	sperimentale	NULL	NULL	ND_MIC1818.bmp	ND
16	109	NULLJitter	NULL	NULL	?	?
16	110	catch	{SHIFT}	425	HS_HES1828.bmp	HS	1
16	111	catch	{SHIFT}	1200	NS_FRI1824.bmp	NS	1
16	112	catch	{SHIFT}	728	HS_GER1820.bmp	HS	1
16	113	sperimentale	NULL	NULL	NS_FRI1808.bmp	NS
16	114	NULLJitter	NULL	NULL	?	?
16	115	sperimentale	NULL	NULL	ND_FRI1821.bmp	ND
16	116	sperimentale	NULL	NULL	HS_PUG1600.bmp	HS
16	117	catch	1	320	HD_DOS1524.bmp	HD	2
16	118	sperimentale	NULL	NULL	NS_BAL1915.bmp	NS
16	119	sperimentale	NULL	NULL	NS_BAL1915.bmp	NS
16	120	sperimentale	NULL	NULL	HD_CRE1707.bmp	HD
16	121	catch	2	602	HD_FRI1827.bmp	HD	3
16	122	catch	2	1329	NS_FRI1808.bmp	NS	3
16	123	sperimentale	NULL	NULL	NS_COR1822.bmp	NS
16	124	catch	1	399	HD_HOP1700.bmp	HD	2
16	125	sperimentale	NULL	NULL	ND_HAC1779.bmp	ND
16	126	catch	3	560	ND_FRI1823.bmp	ND	4
16	127	catch	3	1257	NS_COR1822.bmp	NS	4
16	128	NULLJitter	NULL	NULL	?	?
16	129	catch	2	1111	ND_FRI1821.bmp	ND	3
16	130	sperimentale	NULL	NULL	HD_STE1665.bmp	HD
16	131	sperimentale	NULL	NULL	HD_CRE1707.bmp	HD
16	132	sperimentale	NULL	NULL	NS_REN1882.bmp	NS
17	1	sperimentale	NULL	NULL	NS_FRI1824.bmp	NS
17	2	sperimentale	NULL	NULL	NS_COR1822.bmp	NS
17	3	sperimentale	NULL	NULL	HD_HOP1700.bmp	HD
17	4	sperimentale	NULL	NULL	HS_MEN1760.bmp	HS
17	5	sperimentale	NULL	NULL	HD_MIL1848.bmp	HD
17	6	sperimentale	NULL	NULL	NS_BAL1915.bmp	NS
17	7	sperimentale	NULL	NULL	HS_CAR1596.bmp	HS
17	8	NULLJitter	NULL	NULL	?	?
17	9	sperimentale	NULL	NULL	HD_DOS1524.bmp	HD
17	10	catch	{SHIFT}	1335	HS_PUG1600.bmp	HS	1
17	11	sperimentale	NULL	NULL	HS_HES1828.bmp	HS
17	12	catch	3	1344	ND_GIG1890.bmp	ND	4
17	13	NULLJitter	NULL	NULL	?	?
17	14	catch	2	846	HD_CRE1707.bmp	HD	3
17	15	sperimentale	NULL	NULL	HS_CAR1596.bmp	HS
17	16	sperimentale	NULL	NULL	HS_PUG1600.bmp	HS
17	17	catch	1	1205	NS_COR1822.bmp	NS	2
17	18	sperimentale	NULL	NULL	HS_MEN1760.bmp	HS
17	19	catch	1	937	NS_REN1882.bmp	NS	2
17	20	sperimentale	NULL	NULL	HD_FRI1827.bmp	HD
17	21	sperimentale	NULL	NULL	ND_FRI1820.bmp	ND
17	22	sperimentale	NULL	NULL	NS_BAL1915.bmp	NS
17	23	sperimentale	NULL	NULL	HS_HES1828.bmp	HS
17	24	sperimentale	NULL	NULL	ND_GIG1890.bmp	ND
17	25	catch	1	1024	NS_REN1882.bmp	NS	2
17	26	catch	3	902	ND_MIC1818.bmp	ND	4
17	27	sperimentale	NULL	NULL	NS_FRI1808.bmp	NS
17	28	sperimentale	NULL	NULL	HD_FRI1827.bmp	HD
17	29	sperimentale	NULL	NULL	ND_GIG1890.bmp	ND
17	30	sperimentale	NULL	NULL	ND_FRI1823.bmp	ND
17	31	catch		0	ND_FRI1820.bmp	ND
17	32	sperimentale	NULL	NULL	ND_FRI1823.bmp	ND
17	33	sperimentale	NULL	NULL	HD_STE1665.bmp	HD
17	34	sperimentale	NULL	NULL	HS_GER1820.bmp	HS
17	35	sperimentale	NULL	NULL	HD_CRE1707.bmp	HD
17	36	sperimentale	NULL	NULL	HD_HOP1700.bmp	HD
17	37	sperimentale	NULL	NULL	HD_MIL1848.bmp	HD
17	38	sperimentale	NULL	NULL	HD_DOS1524.bmp	HD
17	39	sperimentale	NULL	NULL	ND_MIC1818.bmp	ND
17	40	catch	{SHIFT}	742	HS_HES1828.bmp	HS	1
17	41	catch	{SHIFT}	769	HS_PUG1600.bmp	HS	1
17	42	catch	1	1247	HD_STE1665.bmp	HD	2
17	43	NULLJitter	NULL	NULL	?	?
17	44	catch	3	773	ND_MIC1818.bmp	ND	4
17	45	catch	{SHIFT}	544	NS_FRI1824.bmp	NS	1
17	46	catch	{SHIFT}	775	HS_MEN1760.bmp	HS	1
17	47	NULLJitter	NULL	NULL	?	?
17	48	catch	1	660	HD_HOP1700.bmp	HD	2
17	49	sperimentale	NULL	NULL	HS_MAE1656.bmp	HS
17	50	sperimentale	NULL	NULL	ND_FRI1821.bmp	ND
17	51	sperimentale	NULL	NULL	NS_FRI1829.bmp	NS
17	52	NULLJitter	NULL	NULL	?	?
17	53	sperimentale	NULL	NULL	ND_HAC1779.bmp	ND
17	54	catch	1	1532	NS_FRI1808.bmp	NS	2
17	55	sperimentale	NULL	NULL	ND_FRI1823.bmp	ND
17	56	catch	{SHIFT}	594	HS_CAR1596.bmp	HS	1
17	57	catch	3	914	ND_HAC1779.bmp	ND	4
17	58	sperimentale	NULL	NULL	HD_STE1665.bmp	HD
17	59	catch	3	835	ND_GIG1890.bmp	ND	4
17	60	sperimentale	NULL	NULL	ND_HAC1779.bmp	ND
17	61	catch	3	816	HD_DOS1524.bmp	HD	4
17	62	sperimentale	NULL	NULL	HD_DOS1524.bmp	HD
17	63	sperimentale	NULL	NULL	HD_CRE1707.bmp	HD
17	64	sperimentale	NULL	NULL	HD_FRI1827.bmp	HD
17	65	sperimentale	NULL	NULL	HD_MIL1848.bmp	HD
17	66	catch	1	1207	ND_FRI1820.bmp	ND	2
17	67	sperimentale	NULL	NULL	ND_FRI1821.bmp	ND
17	68	sperimentale	NULL	NULL	ND_MIC1818.bmp	ND
17	69	catch	{SHIFT}	742	HS_CAR1596.bmp	HS	1
17	70	sperimentale	NULL	NULL	NS_REN1882.bmp	NS
17	71	sperimentale	NULL	NULL	HD_HOP1700.bmp	HD
17	72	sperimentale	NULL	NULL	ND_FRI1820.bmp	ND
17	73	sperimentale	NULL	NULL	HS_GER1820.bmp	HS
17	74	catch	{SHIFT}	597	HS_MAE1656.bmp	HS	1
17	75	catch	{SHIFT}	773	HS_GER1820.bmp	HS	1
17	76	catch	{SHIFT}	542	NS_FRI1829.bmp	NS	1
17	77	sperimentale	NULL	NULL	NS_FRI1824.bmp	NS
17	78	sperimentale	NULL	NULL	NS_REN1882.bmp	NS
17	79	catch	{SHIFT}	601	HS_MAE1656.bmp	HS	1
17	80	sperimentale	NULL	NULL	NS_COR1822.bmp	NS
17	81	NULLJitter	NULL	NULL	?	?
17	82	sperimentale	NULL	NULL	ND_MIC1818.bmp	ND
17	83	catch	2	1277	HD_MIL1848.bmp	HD	3
17	84	catch	1	799	HD_HOP1700.bmp	HD	2
17	85	sperimentale	NULL	NULL	NS_FRI1824.bmp	NS
17	86	catch	{SHIFT}	776	NS_FRI1824.bmp	NS	1
17	87	NULLJitter	NULL	NULL	?	?
17	88	sperimentale	NULL	NULL	NS_COR1822.bmp	NS
17	89	sperimentale	NULL	NULL	NS_BAL1915.bmp	NS
17	90	sperimentale	NULL	NULL	HS_MAE1656.bmp	HS
17	91	catch	1	555	NS_BAL1915.bmp	NS	2
17	92	catch	2	1679	ND_FRI1821.bmp	ND	3
17	93	NULLJitter	NULL	NULL	?	?
17	94	sperimentale	NULL	NULL	NS_FRI1808.bmp	NS
17	95	sperimentale	NULL	NULL	HD_STE1665.bmp	HD
17	96	sperimentale	NULL	NULL	HD_CRE1707.bmp	HD
17	97	catch	{SHIFT}	705	HS_GER1820.bmp	HS	1
17	98	catch	2	904	HD_CRE1707.bmp	HD	3
17	99	catch	2	879	ND_FRI1821.bmp	ND	3
17	100	catch	1	1035	HD_STE1665.bmp	HD	2
17	101	NULLJitter	NULL	NULL	?	?
17	102	catch	1	551	NS_BAL1915.bmp	NS	2
17	103	sperimentale	NULL	NULL	NS_REN1882.bmp	NS
17	104	catch	1	860	NS_FRI1808.bmp	NS	2
17	105	catch	{SHIFT}	467	HS_HES1828.bmp	HS	1
17	106	catch	3	1232	ND_HAC1779.bmp	ND	4
17	107	sperimentale	NULL	NULL	HS_CAR1596.bmp	HS
17	108	sperimentale	NULL	NULL	ND_HAC1779.bmp	ND
17	109	sperimentale	NULL	NULL	HS_GER1820.bmp	HS
17	110	sperimentale	NULL	NULL	NS_FRI1808.bmp	NS
17	111	NULLJitter	NULL	NULL	?	?
17	112	catch	3	980	HD_DOS1524.bmp	HD	4
17	113	sperimentale	NULL	NULL	HS_PUG1600.bmp	HS
17	114	sperimentale	NULL	NULL	HS_HES1828.bmp	HS
17	115	catch	2	748	HD_FRI1827.bmp	HD	3
17	116	catch	{SHIFT}	595	NS_FRI1829.bmp	NS	1
17	117	catch	2	876	HD_MIL1848.bmp	HD	3
17	118	catch	2	1118	HD_FRI1827.bmp	HD	3
17	119	NULLJitter	NULL	NULL	?	?
17	120	catch	1	637	NS_COR1822.bmp	NS	2
17	121	sperimentale	NULL	NULL	HS_MEN1760.bmp	HS
17	122	sperimentale	NULL	NULL	HS_MAE1656.bmp	HS
17	123	catch	{SHIFT}	757	HS_MEN1760.bmp	HS	1
17	124	NULLJitter	NULL	NULL	?	?
17	125	sperimentale	NULL	NULL	NS_FRI1829.bmp	NS
17	126	sperimentale	NULL	NULL	NS_FRI1829.bmp	NS
17	127	catch	3	865	ND_FRI1823.bmp	ND	4
17	128	sperimentale	NULL	NULL	ND_GIG1890.bmp	ND
17	129	sperimentale	NULL	NULL	ND_FRI1820.bmp	ND
17	130	catch	3	871	ND_FRI1823.bmp	ND	4
17	131	sperimentale	NULL	NULL	HS_PUG1600.bmp	HS
17	132	sperimentale	NULL	NULL	ND_FRI1821.bmp	ND
18	1	sperimentale	NULL	NULL	HS_GER1820.bmp	HS
18	2	sperimentale	NULL	NULL	HS_PUG1600.bmp	HS
18	3	catch	{SHIFT}	845	HS_MEN1760.bmp	HS	1
18	4	sperimentale	NULL	NULL	HD_FRI1827.bmp	HD
18	5	sperimentale	NULL	NULL	HS_MAE1656.bmp	HS
18	6	sperimentale	NULL	NULL	HS_GER1820.bmp	HS
18	7	sperimentale	NULL	NULL	NS_REN1882.bmp	NS
18	8	sperimentale	NULL	NULL	NS_BAL1915.bmp	NS
18	9	sperimentale	NULL	NULL	HS_HES1828.bmp	HS
18	10	sperimentale	NULL	NULL	HD_FRI1827.bmp	HD
18	11	catch	{SHIFT}	448	HS_MAE1656.bmp	HS	1
18	12	NULLJitter	NULL	NULL	?	?
18	13	sperimentale	NULL	NULL	HS_MEN1760.bmp	HS
18	14	sperimentale	NULL	NULL	ND_HAC1779.bmp	ND
18	15	catch	3	628	ND_FRI1823.bmp	ND	4
18	16	sperimentale	NULL	NULL	HD_DOS1524.bmp	HD
18	17	sperimentale	NULL	NULL	NS_FRI1824.bmp	NS
18	18	catch	{SHIFT}	617	HD_HOP1700.bmp	HD	1
18	19	catch	3	469	ND_MIC1818.bmp	ND	4
[truncated: 641 more rows]
